# Supplementary material for: Vertical Transmission of Gut Dysbiosis From Mothers With Gestational Diabetes to Infants
Source: J Diabetes. 2025 Oct 1;17(10):e70148. doi: 10.1111/1753-0407.70148 (PMC12488368; doi:10.1111/1753-0407.70148)
Supplement: Supplementary file 2 — Table S1: GDM associated markers used for identification of its transfer in infants. [file JDB-17-e70148-s001.xlsx]

## Sheet: DeSeq2 table 1 
DeSeq2 based differential abundant ASVs identified in contraol and GDM mothers delivered thorugh vaginal route
	baseMean	log2FoldChange	lfcSE	stat	pvalue	padj	Kingdom	Phylum	Class	Order	Family	Genus	Condition
ASV61	4.6564	2.58044	0.669746	3.85287	0.00011674	0.000978337	Bacteria	Proteobacteria	Gammaproteobacteria	Pseudomonadales	Moraxellaceae	Acinetobacter	GDM
ASV1754	4.32438	2.46561	0.638227	3.86321	0.000111905	0.000940233	Bacteria	Firmicutes	Clostridia	Lachnospirales	Lachnospiraceae	NA	GDM
ASV1195	4.73494	2.6063	0.672548	3.87527	0.000106507	0.000905378	Bacteria	Firmicutes	Clostridia	Oscillospirales	Ruminococcaceae	Subdoligranulum	GDM
ASV202	86.7914	2.31089	0.594359	3.88804	0.000101055	0.00086354	Bacteria	Firmicutes	Clostridia	Oscillospirales	Butyricicoccaceae	Butyricicoccus	GDM
ASV860	4.4392	2.50645	0.642444	3.90143	9.56255e-05	0.000823617	Bacteria	Proteobacteria	Alphaproteobacteria	Rhodospirillales	NA	NA	GDM
ASV572	5.20833	2.75303	0.705026	3.90486	9.42811e-05	0.000815269	Bacteria	Actinobacteriota	Coriobacteriia	Coriobacteriales	Coriobacteriaceae	Enorma	GDM
ASV422	5.25961	2.76822	0.706716	3.91702	8.96502e-05	0.000782489	Bacteria	Bacteroidota	Bacteroidia	Bacteroidales	Prevotellaceae	Prevotella_9	GDM
ASV1058	4.95284	2.67567	0.682108	3.92265	8.758e-05	0.000766472	Bacteria	Actinobacteriota	Coriobacteriia	Coriobacteriales	Atopobiaceae	Olsenella	GDM
ASV793	6.14547	2.74291	0.699067	3.92367	8.7209e-05	0.000764251	Bacteria	Actinobacteriota	Coriobacteriia	Coriobacteriales	Eggerthellaceae	Senegalimassilia	GDM
ASV418	6.86918	2.76299	0.703817	3.92573	8.64677e-05	0.000758774	Bacteria	Actinobacteriota	Coriobacteriia	Coriobacteriales	Atopobiaceae	Olsenella	GDM
ASV1038	5.36348	2.79809	0.712218	3.9287	8.54064e-05	0.000750471	Bacteria	Firmicutes	Clostridia	Lachnospirales	Lachnospiraceae	[Eubacterium] hallii group	GDM
ASV181	42.0841	2.98009	0.755773	3.94311	8.04326e-05	0.000711561	Bacteria	Firmicutes	Clostridia	Lachnospirales	Lachnospiraceae	[Eubacterium] eligens group	GDM
ASV689	13.8133	2.5304	0.641316	3.94564	7.95859e-05	0.000705987	Bacteria	Firmicutes	Clostridia	Oscillospirales	Ruminococcaceae	Incertae Sedis	GDM
ASV23	266.298	2.44535	0.618743	3.95213	7.74599e-05	0.00069201	Bacteria	Actinobacteriota	Actinobacteria	Bifidobacteriales	Bifidobacteriaceae	Bifidobacterium	GDM
ASV610	17.6736	2.70546	0.683854	3.9562	7.61505e-05	0.000684829	Bacteria	Firmicutes	Clostridia	Oscillospirales	Oscillospiraceae	Colidextribacter	GDM
ASV2124	4.73415	2.60607	0.657833	3.9616	7.44485e-05	0.000671375	Bacteria	Firmicutes	Clostridia	Lachnospirales	Lachnospiraceae	[Eubacterium] fissicatena group	GDM
ASV1526	4.87553	2.65138	0.666763	3.9765	6.99364e-05	0.000633313	Bacteria	Actinobacteriota	Coriobacteriia	Coriobacteriales	Coriobacteriales Incertae Sedis	NA	GDM
ASV79	5.008	2.42669	0.610155	3.97717	6.97413e-05	0.000632665	Bacteria	Actinobacteriota	Actinobacteria	Propionibacteriales	Propionibacteriaceae	Cutibacterium	GDM
ASV744	5.51684	2.84133	0.712628	3.98711	6.68826e-05	0.000609895	Bacteria	Firmicutes	Clostridia	Lachnospirales	Lachnospiraceae	Fusicatenibacter	GDM
ASV317	5.9298	2.9515	0.734121	4.02045	5.80868e-05	0.000538728	Bacteria	Firmicutes	Bacilli	Lactobacillales	Streptococcaceae	Streptococcus	GDM
ASV193	111.496	2.44316	0.607393	4.02237	5.76156e-05	0.000536648	Bacteria	Firmicutes	Clostridia	Lachnospirales	Lachnospiraceae	Coprococcus	GDM
ASV15	1335.49	2.20158	0.54721	4.02329	5.73918e-05	0.000535329	Bacteria	Firmicutes	Clostridia	Lachnospirales	Lachnospiraceae	Agathobacter	GDM
ASV2166	4.51869	2.53396	0.62928	4.02676	5.65515e-05	0.000529004	Bacteria	Firmicutes	Clostridia	Lachnospirales	Lachnospiraceae	NA	GDM
ASV1292	7.40693	2.67106	0.663289	4.02699	5.64952e-05	0.000529004	Bacteria	Firmicutes	Clostridia	Lachnospirales	Lachnospiraceae	[Ruminococcus] torques group	GDM
ASV1671	4.47897	2.52028	0.620663	4.06062	4.89426e-05	0.000465848	Bacteria	Firmicutes	Clostridia	Lachnospirales	Lachnospiraceae	Lactonifactor	GDM
ASV425	6.1654	3.01079	0.739095	4.07361	4.62898e-05	0.000443186	Bacteria	Bacteroidota	Bacteroidia	Bacteroidales	Bacteroidaceae	Bacteroides	GDM
ASV188	4.98798	2.68667	0.659437	4.07419	4.61756e-05	0.000442743	Bacteria	Firmicutes	Bacilli	Bacillales	Bacillaceae	Bacillus	GDM
ASV1652	5.52348	2.84304	0.694335	4.09462	4.22853e-05	0.000411493	Bacteria	Firmicutes	Clostridia	Peptostreptococcales-Tissierellales	Peptostreptococcaceae	Romboutsia	GDM
ASV624	7.94281	2.77838	0.67659	4.10645	4.01791e-05	0.000392167	Bacteria	Firmicutes	Clostridia	Lachnospirales	Lachnospiraceae	Blautia	GDM
ASV1181	5.24164	2.76295	0.672673	4.10741	4.00116e-05	0.000391118	Bacteria	Actinobacteriota	Coriobacteriia	Coriobacteriales	Eggerthellaceae	Eggerthella	GDM
ASV140	127.64	3.34969	0.814061	4.11479	3.87531e-05	0.000380527	Bacteria	Firmicutes	Bacilli	Lactobacillales	Lactobacillaceae	Ligilactobacillus	GDM
ASV291	63.708	3.24548	0.788096	4.11813	3.81959e-05	0.000377902	Bacteria	Firmicutes	Clostridia	Oscillospirales	Ruminococcaceae	Ruminococcus	GDM
ASV556	5.34355	2.79239	0.677864	4.1194	3.79864e-05	0.0003764	Bacteria	Desulfobacterota	Desulfovibrionia	Desulfovibrionales	Desulfovibrionaceae	Desulfovibrio	GDM
ASV1293	5.18474	2.74614	0.665905	4.12393	3.72467e-05	0.000371328	Bacteria	Chloroflexi	OLB14	NA	NA	NA	GDM
ASV381	6.15054	3.00705	0.727606	4.13281	3.58361e-05	0.000360018	Bacteria	Bacteroidota	Bacteroidia	Bacteroidales	Bacteroidaceae	Bacteroides	GDM
ASV1339	5.32166	2.78615	0.674048	4.13346	3.57341e-05	0.000359546	Bacteria	Firmicutes	Clostridia	Lachnospirales	Lachnospiraceae	NA	GDM
ASV1118	5.22459	2.75789	0.665917	4.14149	3.45056e-05	0.000347723	Bacteria	Proteobacteria	Gammaproteobacteria	Burkholderiales	Comamonadaceae	Ottowia	GDM
ASV487	6.25254	3.032	0.732066	4.1417	3.44738e-05	0.000347723	Bacteria	Firmicutes	Clostridia	Oscillospirales	[Eubacterium] coprostanoligenes group	NA	GDM
ASV973	6.31088	3.04611	0.735131	4.14363	3.41847e-05	0.000345557	Bacteria	Firmicutes	Clostridia	Clostridiales	Clostridiaceae	Clostridium sensu stricto 1	GDM
ASV1699	5.60354	2.86502	0.689956	4.15246	3.28918e-05	0.00033416	Bacteria	Firmicutes	Clostridia	Lachnospirales	Lachnospiraceae	[Ruminococcus] gauvreauii group	GDM
ASV1249	5.00843	2.69295	0.648065	4.15537	3.24764e-05	0.000332412	Bacteria	Actinobacteriota	Coriobacteriia	Coriobacteriales	Coriobacteriaceae	Collinsella	GDM
ASV685	5.9908	2.96706	0.713803	4.15669	3.22894e-05	0.000331017	Bacteria	Actinobacteriota	Coriobacteriia	Coriobacteriales	Atopobiaceae	Olsenella	GDM
ASV1090	9.00005	2.7336	0.657012	4.16066	3.17323e-05	0.000326332	Bacteria	Firmicutes	Clostridia	Oscillospirales	Ruminococcaceae	NA	GDM
ASV1795	5.16799	2.7411	0.657894	4.16649	3.09331e-05	0.00031912	Bacteria	Firmicutes	Clostridia	Lachnospirales	Lachnospiraceae	Blautia	GDM
ASV1017	5.67876	2.88545	0.69227	4.1681	3.07147e-05	0.000317369	Bacteria	Firmicutes	Clostridia	Lachnospirales	Lachnospiraceae	Agathobacter	GDM
ASV733	10.915	2.82471	0.67731	4.17049	3.03945e-05	0.000314559	Bacteria	Firmicutes	Bacilli	Erysipelotrichales	Erysipelotrichaceae	Faecalitalea	GDM
ASV1705	4.91259	2.66312	0.637918	4.1747	2.98377e-05	0.00030978	Bacteria	Firmicutes	Clostridia	Lachnospirales	Lachnospiraceae	Shuttleworthia	GDM
ASV604	11.5761	2.69046	0.644229	4.17625	2.9636e-05	0.000308177	Bacteria	Firmicutes	Bacilli	Erysipelotrichales	Erysipelotrichaceae	Turicibacter	GDM
ASV411	8.25325	3.0414	0.727415	4.18111	2.90095e-05	0.000302627	Bacteria	Bacteroidota	Bacteroidia	Bacteroidales	Prevotellaceae	Prevotella_9	GDM
ASV1140	5.63763	2.87439	0.687365	4.18175	2.89279e-05	0.00030226	Bacteria	Firmicutes	Clostridia	Oscillospirales	Ruminococcaceae	Subdoligranulum	GDM
ASV75	342.229	2.16606	0.51697	4.18991	2.79067e-05	0.00029347	Bacteria	Firmicutes	Clostridia	Lachnospirales	Lachnospiraceae	[Ruminococcus] gnavus group	GDM
ASV918	5.36265	2.79787	0.667684	4.19042	2.78444e-05	0.000293288	Bacteria	Bacteroidota	Bacteroidia	Bacteroidales	Bacteroidaceae	Bacteroides	GDM
ASV388	6.42063	3.07238	0.732735	4.19303	2.75253e-05	0.000290397	Bacteria	Actinobacteriota	Coriobacteriia	Coriobacteriales	Coriobacteriaceae	Collinsella	GDM
ASV395	20.459	3.32954	0.791673	4.20571	2.60266e-05	0.000277121	Bacteria	Firmicutes	Clostridia	Lachnospirales	Lachnospiraceae	Agathobacter	GDM
ASV126	13.3782	2.68281	0.63785	4.20601	2.59916e-05	0.000277121	Bacteria	Firmicutes	Bacilli	Lactobacillales	Streptococcaceae	Streptococcus	GDM
ASV87	211.923	2.82471	0.669171	4.22121	2.42993e-05	0.000260578	Bacteria	Firmicutes	Bacilli	Erysipelotrichales	Erysipelatoclostridiaceae	Erysipelotrichaceae UCG-003	GDM
ASV1122	5.54017	2.84771	0.674521	4.22183	2.42326e-05	0.000260401	Bacteria	Firmicutes	Clostridia	Lachnospirales	Lachnospiraceae	Blautia	GDM
ASV1551	5.59852	2.86374	0.678297	4.22196	2.42184e-05	0.000260401	Bacteria	Firmicutes	Clostridia	Lachnospirales	Lachnospiraceae	CAG-56	GDM
ASV415	7.28094	3.26255	0.772315	4.22437	2.39608e-05	0.000259079	Bacteria	Firmicutes	Clostridia	Oscillospirales	Ruminococcaceae	CAG-352	GDM
ASV1070	5.04829	2.70513	0.639411	4.23066	2.33008e-05	0.000252781	Bacteria	Firmicutes	Clostridia	Lachnospirales	Lachnospiraceae	Blautia	GDM
ASV627	8.1689	3.02511	0.714328	4.2349	2.2865e-05	0.000248881	Bacteria	Firmicutes	Clostridia	Lachnospirales	Lachnospiraceae	[Ruminococcus] torques group	GDM
ASV1173	5.91515	2.76732	0.652569	4.24066	2.22864e-05	0.000243254	Bacteria	Actinobacteriota	Coriobacteriia	Coriobacteriales	Eggerthellaceae	NA	GDM
ASV179	86.8856	3.01331	0.710311	4.24224	2.21299e-05	0.000242093	Bacteria	Firmicutes	Clostridia	Oscillospirales	Oscillospiraceae	UCG-002	GDM
ASV1326	5.63698	2.87422	0.677523	4.24225	2.21289e-05	0.000242093	Bacteria	Chloroflexi	OLB14	NA	NA	NA	GDM
ASV890	5.93477	2.9527	0.695697	4.24423	2.19341e-05	0.000240758	Bacteria	Firmicutes	Clostridia	Lachnospirales	Lachnospiraceae	Sellimonas	GDM
ASV1161	8.81886	2.81612	0.66289	4.24825	2.15451e-05	0.000237689	Bacteria	Firmicutes	Clostridia	Oscillospirales	Oscillospiraceae	NA	GDM
ASV1261	5.63619	2.87403	0.671425	4.28049	1.86485e-05	0.000208914	Bacteria	Firmicutes	Clostridia	Lachnospirales	Lachnospiraceae	Sellimonas	GDM
ASV960	6.58573	3.11077	0.726395	4.28248	1.84825e-05	0.000207411	Bacteria	Firmicutes	Clostridia	Oscillospirales	Oscillospiraceae	UCG-005	GDM
ASV592	6.59732	3.11353	0.725895	4.28923	1.79296e-05	0.000201553	Bacteria	Bacteroidota	Bacteroidia	Bacteroidales	Bacteroidaceae	Bacteroides	GDM
ASV582	6.89202	3.17965	0.738018	4.30836	1.64469e-05	0.000186818	Bacteria	Bacteroidota	Bacteroidia	Bacteroidales	Prevotellaceae	Alloprevotella	GDM
ASV323	7.28273	3.2629	0.753351	4.33119	1.48308e-05	0.000169942	Bacteria	Firmicutes	Negativicutes	Veillonellales-Selenomonadales	Selenomonadaceae	Megamonas	GDM
ASV499	6.69906	3.23435	0.743226	4.35178	1.35037e-05	0.000156662	Bacteria	Bacteroidota	Bacteroidia	Bacteroidales	Bacteroidaceae	Bacteroides	GDM
ASV941	6.58687	3.11101	0.713889	4.35784	1.31352e-05	0.000153204	Bacteria	Firmicutes	Clostridia	Oscillospirales	Butyricicoccaceae	Butyricicoccus	GDM
ASV570	18.5232	2.85979	0.654677	4.36825	1.25245e-05	0.000146606	Bacteria	Firmicutes	Clostridia	Lachnospirales	Lachnospiraceae	Lachnoclostridium	GDM
ASV520	7.5258	3.3123	0.756141	4.38054	1.18388e-05	0.000139835	Bacteria	Firmicutes	Clostridia	Lachnospirales	Lachnospiraceae	Blautia	GDM
ASV648	13.0044	2.56859	0.586091	4.38258	1.17284e-05	0.000138991	Bacteria	Firmicutes	Clostridia	Lachnospirales	Lachnospiraceae	Tyzzerella	GDM
ASV1103	5.89155	2.94163	0.668223	4.40217	1.07172e-05	0.000128449	Bacteria	Firmicutes	Bacilli	Lactobacillales	Streptococcaceae	Lactococcus	GDM
ASV643	6.5208	3.09583	0.699743	4.42424	9.6783e-06	0.000117291	Bacteria	Bacteroidota	Bacteroidia	Bacteroidales	Tannerellaceae	Parabacteroides	GDM
ASV282	24.0193	3.34297	0.755408	4.42539	9.62702e-06	0.000117084	Bacteria	Firmicutes	Bacilli	Lactobacillales	Lactobacillaceae	Ligilactobacillus	GDM
ASV1230	5.16721	2.74089	0.617074	4.44175	8.92287e-06	0.000109355	Bacteria	Firmicutes	Negativicutes	Veillonellales-Selenomonadales	Selenomonadaceae	Mitsuokella	GDM
ASV574	7.9832	3.40098	0.763004	4.45736	8.29752e-06	0.000102618	Bacteria	Firmicutes	Negativicutes	Veillonellales-Selenomonadales	Veillonellaceae	Dialister	GDM
ASV1851	6.44767	3.07865	0.68646	4.48483	7.29733e-06	9.16735e-05	Bacteria	Firmicutes	Clostridia	Oscillospirales	Butyricicoccaceae	Butyricicoccus	GDM
ASV658	8.46822	3.4895	0.766891	4.55019	5.35979e-06	6.89267e-05	Bacteria	Firmicutes	Clostridia	Oscillospirales	Ruminococcaceae	NA	GDM
ASV535	7.32634	3.27187	0.717964	4.55715	5.18534e-06	6.69948e-05	Bacteria	Bacteroidota	Bacteroidia	Bacteroidales	Tannerellaceae	Parabacteroides	GDM
ASV979	8.92217	3.15877	0.692964	4.55835	5.15569e-06	6.68292e-05	Bacteria	Bacteroidota	Bacteroidia	Bacteroidales	Tannerellaceae	Parabacteroides	GDM
ASV511	7.13094	3.23109	0.706227	4.57514	4.75893e-06	6.30655e-05	Bacteria	Firmicutes	Clostridia	Peptostreptococcales-Tissierellales	Peptostreptococcaceae	Romboutsia	GDM
ASV775	6.99367	3.20174	0.696403	4.59753	4.27521e-06	5.70028e-05	Bacteria	Firmicutes	Clostridia	Clostridia UCG-014	NA	NA	GDM
ASV1216	6.4198	3.07221	0.668225	4.59757	4.27449e-06	5.70028e-05	Bacteria	Bacteroidota	Bacteroidia	Bacteroidales	Bacteroidaceae	Bacteroides	GDM
ASV983	7.46248	3.29962	0.715717	4.61023	4.02221e-06	5.44083e-05	Bacteria	Firmicutes	Clostridia	Clostridiales	Clostridiaceae	Clostridium sensu stricto 1	GDM
ASV152	8.9182	3.567	0.77236	4.61832	3.86867e-06	5.28799e-05	Bacteria	Firmicutes	Bacilli	Lactobacillales	Lactobacillaceae	Lactobacillus	GDM
ASV479	7.38669	3.28422	0.711118	4.61839	3.86729e-06	5.28799e-05	Bacteria	Firmicutes	Clostridia	Clostridiales	Clostridiaceae	Clostridium sensu stricto 1	GDM
ASV653	7.29129	3.2646	0.705901	4.62472	3.75104e-06	5.15966e-05	Bacteria	Firmicutes	Clostridia	Lachnospirales	Lachnospiraceae	Blautia	GDM
ASV361	8.78664	3.54474	0.766375	4.62533	3.73994e-06	5.15527e-05	Bacteria	Firmicutes	Clostridia	Oscillospirales	Ruminococcaceae	Faecalibacterium	GDM
ASV844	7.44168	3.29543	0.711331	4.63277	3.60813e-06	4.98411e-05	Bacteria	Actinobacteriota	Coriobacteriia	Coriobacteriales	Coriobacteriaceae	Collinsella	GDM
ASV78	62.5886	3.46736	0.747765	4.63696	3.53566e-06	4.89437e-05	Bacteria	Firmicutes	Negativicutes	Veillonellales-Selenomonadales	Selenomonadaceae	Megamonas	GDM
ASV344	10.8938	3.86517	0.832419	4.6433	3.42894e-06	4.77503e-05	Bacteria	Firmicutes	Clostridia	Oscillospirales	Ruminococcaceae	CAG-352	GDM
ASV92	344.596	2.79708	0.601868	4.64733	3.36261e-06	4.6947e-05	Bacteria	Firmicutes	Clostridia	Lachnospirales	Lachnospiraceae	Anaerostipes	GDM
ASV519	37.166	3.27443	0.703145	4.65683	3.21111e-06	4.51216e-05	Bacteria	Firmicutes	Clostridia	Clostridiales	Clostridiaceae	Clostridium sensu stricto 1	GDM
ASV1502	6.67883	3.13209	0.672087	4.66025	3.15829e-06	4.45715e-05	Bacteria	Firmicutes	Clostridia	Lachnospirales	Lachnospiraceae	Blautia	GDM
ASV975	8.5496	3.50381	0.75024	4.67025	3.00838e-06	4.27334e-05	Bacteria	Firmicutes	Negativicutes	Veillonellales-Selenomonadales	Veillonellaceae	Megasphaera	GDM
ASV89	212.412	3.14849	0.671968	4.68547	2.79314e-06	4.00248e-05	Bacteria	Firmicutes	Clostridia	Lachnospirales	Lachnospiraceae	[Ruminococcus] torques group	GDM
ASV980	11.0811	3.16351	0.673576	4.69658	2.64549e-06	3.81606e-05	Bacteria	Firmicutes	Clostridia	Lachnospirales	Lachnospiraceae	Sellimonas	GDM
ASV342	40.4901	2.93988	0.625949	4.69668	2.64428e-06	3.81606e-05	Bacteria	Firmicutes	Clostridia	Lachnospirales	Lachnospiraceae	Roseburia	GDM
ASV1294	6.99777	3.20257	0.681415	4.69988	2.60308e-06	3.77158e-05	Bacteria	Actinobacteriota	Coriobacteriia	Coriobacteriales	Eggerthellaceae	Adlercreutzia	GDM
ASV907	7.9135	3.48488	0.740548	4.70581	2.52862e-06	3.68004e-05	Bacteria	Firmicutes	Clostridia	Lachnospirales	Lachnospiraceae	Sellimonas	GDM
ASV513	9.40912	3.47088	0.737309	4.7075	2.50774e-06	3.65783e-05	Bacteria	Bacteroidota	Bacteroidia	Bacteroidales	Tannerellaceae	Parabacteroides	GDM
ASV371	8.26798	3.195	0.678653	4.70786	2.50328e-06	3.65783e-05	Bacteria	Firmicutes	Clostridia	Peptostreptococcales-Tissierellales	Family XI	Finegoldia	GDM
ASV742	8.7215	3.53364	0.746997	4.73046	2.2401e-06	3.31189e-05	Bacteria	Firmicutes	Clostridia	Lachnospirales	Lachnospiraceae	Anaerostipes	GDM
ASV680	7.60001	3.32712	0.703148	4.73174	2.22598e-06	3.2985e-05	Bacteria	Bacteroidota	Bacteroidia	Bacteroidales	Barnesiellaceae	Barnesiella	GDM
ASV410	8.72459	3.53415	0.744294	4.74833	2.05105e-06	3.08842e-05	Bacteria	Bacteroidota	Bacteroidia	Bacteroidales	Prevotellaceae	Prevotella_9	GDM
ASV1247	8.333	3.46536	0.729452	4.75063	2.02784e-06	3.06053e-05	Bacteria	Proteobacteria	Gammaproteobacteria	Burkholderiales	Sutterellaceae	Parasutterella	GDM
ASV939	6.54404	3.10117	0.651245	4.76191	1.91771e-06	2.91456e-05	Bacteria	Firmicutes	Clostridia	Lachnospirales	Lachnospiraceae	Shuttleworthia	GDM
ASV908	12.3773	3.21868	0.67576	4.76305	1.90689e-06	2.90488e-05	Bacteria	Firmicutes	Clostridia	Lachnospirales	Lachnospiraceae	[Ruminococcus] torques group	GDM
ASV568	8.68438	3.52724	0.738214	4.77808	1.76978e-06	2.72145e-05	Bacteria	Bacteroidota	Bacteroidia	Bacteroidales	Bacteroidaceae	Bacteroides	GDM
ASV714	7.38525	3.28394	0.685486	4.79068	1.66221e-06	2.58038e-05	Bacteria	Firmicutes	Negativicutes	Veillonellales-Selenomonadales	Veillonellaceae	Megasphaera	GDM
ASV453	35.0216	3.28134	0.683527	4.8006	1.58187e-06	2.46153e-05	Bacteria	Firmicutes	Clostridia	Oscillospirales	Oscillospiraceae	NA	GDM
ASV620	8.12983	3.42839	0.712115	4.81437	1.47664e-06	2.31434e-05	Bacteria	Firmicutes	Bacilli	Lactobacillales	Lactobacillaceae	Limosilactobacillus	GDM
ASV295	10.7088	3.83974	0.795732	4.82542	1.39711e-06	2.21634e-05	Bacteria	Firmicutes	Negativicutes	Veillonellales-Selenomonadales	Selenomonadaceae	Megamonas	GDM
ASV716	9.13863	3.60347	0.744697	4.83884	1.30596e-06	2.08187e-05	Bacteria	Bacteroidota	Bacteroidia	Bacteroidales	Bacteroidaceae	Bacteroides	GDM
ASV840	8.93389	3.56966	0.73747	4.84041	1.29574e-06	2.07573e-05	Bacteria	Firmicutes	Negativicutes	Veillonellales-Selenomonadales	Selenomonadaceae	Mitsuokella	GDM
ASV950	9.11709	3.59996	0.743594	4.84129	1.28996e-06	2.07156e-05	Bacteria	Firmicutes	Clostridia	Lachnospirales	Lachnospiraceae	Blautia	GDM
ASV738	9.75945	3.7016	0.762069	4.8573	1.18998e-06	1.93483e-05	Bacteria	Firmicutes	Clostridia	Peptostreptococcales-Tissierellales	Family XI	Parvimonas	GDM
ASV424	28.5819	3.55092	0.729864	4.86518	1.14354e-06	1.86396e-05	Bacteria	Firmicutes	Clostridia	Oscillospirales	Ruminococcaceae	Ruminococcus	GDM
ASV670	14.6788	3.37055	0.687013	4.90609	9.29082e-07	1.5297e-05	Bacteria	Bacteroidota	Bacteroidia	Bacteroidales	Bacteroidaceae	Bacteroides	GDM
ASV720	10.2557	3.77544	0.768492	4.91279	8.97909e-07	1.48588e-05	Bacteria	Actinobacteriota	Actinobacteria	Bifidobacteriales	Bifidobacteriaceae	Gardnerella	GDM
ASV940	10.4887	3.40489	0.692202	4.91893	8.70186e-07	1.44367e-05	Bacteria	Firmicutes	Negativicutes	Veillonellales-Selenomonadales	Veillonellaceae	Megasphaera	GDM
ASV935	9.00258	3.58105	0.727585	4.92182	8.57415e-07	1.42611e-05	Bacteria	Firmicutes	Clostridia	Oscillospirales	[Eubacterium] coprostanoligenes group	NA	GDM
ASV434	11.0043	3.88017	0.787222	4.92894	8.26776e-07	1.38575e-05	Bacteria	Firmicutes	Clostridia	Oscillospirales	Ruminococcaceae	Ruminococcus	GDM
ASV809	7.70053	3.34686	0.678659	4.93158	8.15664e-07	1.37065e-05	Bacteria	Firmicutes	Clostridia	Lachnospirales	Lachnospiraceae	NA	GDM
ASV485	9.93518	3.7282	0.754649	4.9403	7.80018e-07	1.31881e-05	Bacteria	Firmicutes	Clostridia	Oscillospirales	Ruminococcaceae	Ruminococcus	GDM
ASV646	10.4296	3.80047	0.768586	4.94475	7.62416e-07	1.29452e-05	Bacteria	Actinobacteriota	Coriobacteriia	Coriobacteriales	Atopobiaceae	Atopobium	GDM
ASV1210	9.13422	3.60278	0.727917	4.94943	7.44298e-07	1.27037e-05	Bacteria	Firmicutes	Clostridia	Lachnospirales	Lachnospiraceae	NA	GDM
ASV221	10.7086	3.83972	0.774302	4.95894	7.08791e-07	1.21294e-05	Bacteria	Proteobacteria	Gammaproteobacteria	Enterobacterales	Enterobacteriaceae	Klebsiella	GDM
ASV1351	5.8159	2.92187	0.587095	4.97682	6.4636e-07	1.11489e-05	Bacteria	Firmicutes	Clostridia	Lachnospirales	Lachnospiraceae	[Eubacterium] fissicatena group	GDM
ASV1382	10.3957	3.79561	0.760668	4.98983	6.04321e-07	1.05359e-05	Bacteria	Firmicutes	Negativicutes	Veillonellales-Selenomonadales	Veillonellaceae	Veillonella	GDM
ASV548	10.1926	3.59124	0.716197	5.01432	5.32219e-07	9.40398e-06	Bacteria	Bacteroidota	Bacteroidia	Bacteroidales	Bacteroidaceae	Bacteroides	GDM
ASV1159	9.83185	3.71255	0.737519	5.03383	4.80768e-07	8.54116e-06	Bacteria	Firmicutes	Clostridia	Lachnospirales	Lachnospiraceae	Lachnoclostridium	GDM
ASV999	9.74432	3.69926	0.734682	5.03519	4.77386e-07	8.50426e-06	Bacteria	Desulfobacterota	Desulfovibrionia	Desulfovibrionales	Desulfovibrionaceae	Desulfovibrio	GDM
ASV638	19.5956	3.00606	0.596434	5.04005	4.65407e-07	8.35938e-06	Bacteria	Firmicutes	Bacilli	Erysipelotrichales	Erysipelatoclostridiaceae	Erysipelatoclostridium	GDM
ASV707	11.3314	3.92368	0.777704	5.04521	4.53024e-07	8.18204e-06	Bacteria	Actinobacteriota	Coriobacteriia	Coriobacteriales	Atopobiaceae	Atopobium	GDM
ASV315	10.3459	3.78859	0.750701	5.04674	4.49408e-07	8.13929e-06	Bacteria	Firmicutes	Negativicutes	Veillonellales-Selenomonadales	Veillonellaceae	Veillonella	GDM
ASV488	8.92152	3.56754	0.705167	5.05914	4.21156e-07	7.67022e-06	Bacteria	Firmicutes	Bacilli	Erysipelotrichales	Erysipelotrichaceae	Faecalicoccus	GDM
ASV109	195.572	2.86495	0.56484	5.07215	3.93348e-07	7.22431e-06	Bacteria	Firmicutes	Clostridia	Lachnospirales	Lachnospiraceae	Lachnospiraceae ND3007 group	GDM
ASV253	66.5174	3.34623	0.658455	5.08194	3.73596e-07	6.91063e-06	Bacteria	Firmicutes	Clostridia	Lachnospirales	Lachnospiraceae	Anaerostipes	GDM
ASV677	17.7492	3.65603	0.718837	5.08604	3.65614e-07	6.79147e-06	Bacteria	Firmicutes	Clostridia	Lachnospirales	Lachnospiraceae	Lachnoclostridium	GDM
ASV265	11.7884	3.9823	0.781909	5.09305	3.52351e-07	6.62054e-06	Bacteria	Actinobacteriota	Actinobacteria	Bifidobacteriales	Bifidobacteriaceae	Bifidobacterium	GDM
ASV504	10.136	3.75797	0.736133	5.10502	3.30767e-07	6.26919e-06	Bacteria	Actinobacteriota	Actinobacteria	Corynebacteriales	Corynebacteriaceae	Corynebacterium	GDM
ASV1048	10.779	3.84948	0.749459	5.13635	2.80129e-07	5.40367e-06	Bacteria	Firmicutes	Negativicutes	Veillonellales-Selenomonadales	Veillonellaceae	Megasphaera	GDM
ASV339	12.3155	4.0471	0.784552	5.15849	2.48956e-07	4.88913e-06	Bacteria	Bacteroidota	Bacteroidia	Bacteroidales	Prevotellaceae	Paraprevotella	GDM
ASV4	342.299	3.77301	0.729817	5.16979	2.34352e-07	4.63022e-06	Bacteria	Actinobacteriota	Actinobacteria	Bifidobacteriales	Bifidobacteriaceae	Bifidobacterium	GDM
ASV24	33.5983	4.10407	0.791313	5.1864	2.14395e-07	4.32773e-06	Bacteria	Actinobacteriota	Actinobacteria	Bifidobacteriales	Bifidobacteriaceae	Bifidobacterium	GDM
ASV502	10.0858	3.75054	0.720167	5.20788	1.91008e-07	3.87967e-06	Bacteria	Firmicutes	Negativicutes	Veillonellales-Selenomonadales	Selenomonadaceae	Megamonas	GDM
ASV926	12.1296	4.02455	0.769523	5.22992	1.69581e-07	3.48791e-06	Bacteria	Firmicutes	Clostridia	Oscillospirales	Oscillospiraceae	UCG-002	GDM
ASV296	24.2429	3.80685	0.726048	5.24324	1.57777e-07	3.26574e-06	Bacteria	Bacteroidota	Bacteroidia	Bacteroidales	Bacteroidaceae	Bacteroides	GDM
ASV949	12.0703	4.01729	0.763735	5.26005	1.44015e-07	3.02145e-06	Bacteria	Firmicutes	Clostridia	Oscillospirales	Ruminococcaceae	Ruminococcus	GDM
ASV962	11.3555	3.92682	0.746026	5.26365	1.4122e-07	2.98285e-06	Bacteria	Firmicutes	Clostridia	Lachnospirales	Lachnospiraceae	Blautia	GDM
ASV278	11.1927	3.9054	0.739715	5.27961	1.29461e-07	2.78576e-06	Bacteria	Firmicutes	Clostridia	Clostridiales	Clostridiaceae	Clostridium sensu stricto 1	GDM
ASV516	25.0906	3.21101	0.607974	5.28148	1.28141e-07	2.76649e-06	Bacteria	Firmicutes	Clostridia	Lachnospirales	Lachnospiraceae	Marvinbryantia	GDM
ASV240	13.607	4.19456	0.790359	5.30716	1.11348e-07	2.42942e-06	Bacteria	Bacteroidota	Bacteroidia	Bacteroidales	Bacteroidaceae	Bacteroides	GDM
ASV366	25.7239	4.02133	0.756668	5.31452	1.06937e-07	2.34757e-06	Bacteria	Bacteroidota	Bacteroidia	Bacteroidales	Barnesiellaceae	Barnesiella	GDM
ASV261	10.9073	3.86702	0.72644	5.32325	1.01932e-07	2.24525e-06	Bacteria	Actinobacteriota	Actinobacteria	Bifidobacteriales	Bifidobacteriaceae	Bifidobacterium	GDM
ASV146	14.2656	4.26431	0.800292	5.32844	9.90604e-08	2.1894e-06	Bacteria	Actinobacteriota	Coriobacteriia	Coriobacteriales	Coriobacteriaceae	Collinsella	GDM
ASV1102	9.68803	3.69061	0.691044	5.34063	9.2623e-08	2.05409e-06	Bacteria	Firmicutes	Clostridia	Oscillospirales	Butyricicoccaceae	Butyricicoccus	GDM
ASV1009	9.31773	3.63244	0.679505	5.34571	9.00619e-08	2.0077e-06	Bacteria	Firmicutes	Clostridia	Lachnospirales	Lachnospiraceae	Shuttleworthia	GDM
ASV347	14.2731	4.2651	0.797641	5.34715	8.9352e-08	2.00198e-06	Bacteria	Bacteroidota	Bacteroidia	Bacteroidales	Bacteroidaceae	Bacteroides	GDM
ASV326	13.1381	4.14275	0.771154	5.37215	7.78033e-08	1.77992e-06	Bacteria	Bacteroidota	Bacteroidia	Bacteroidales	Prevotellaceae	Prevotella_9	GDM
ASV1025	10.7295	3.84261	0.712522	5.39297	6.93038e-08	1.61379e-06	Bacteria	Firmicutes	Clostridia	Oscillospirales	Butyricicoccaceae	Butyricicoccus	GDM
ASV177	90.3596	2.34444	0.433479	5.40842	6.35824e-08	1.50748e-06	Bacteria	Firmicutes	Clostridia	Lachnospirales	Lachnospiraceae	Dorea	GDM
ASV96	25.8392	4.42314	0.815592	5.42322	5.85343e-08	1.39796e-06	Bacteria	Actinobacteriota	Actinobacteria	Bifidobacteriales	Bifidobacteriaceae	Bifidobacterium	GDM
ASV903	10.707	3.83949	0.704873	5.44707	5.12069e-08	1.23199e-06	Bacteria	Firmicutes	Clostridia	Lachnospirales	Lachnospiraceae	Blautia	GDM
ASV20	391.155	2.90601	0.530499	5.47788	4.30452e-08	1.05509e-06	Bacteria	Firmicutes	Bacilli	Lactobacillales	Streptococcaceae	Streptococcus	GDM
ASV269	15.9756	4.43111	0.80393	5.5118	3.55177e-08	8.83876e-07	Bacteria	Bacteroidota	Bacteroidia	Bacteroidales	Prevotellaceae	Prevotella_9	GDM
ASV843	13.7421	4.20916	0.762583	5.51961	3.39759e-08	8.52011e-07	Bacteria	Actinobacteriota	Coriobacteriia	Coriobacteriales	Atopobiaceae	Olsenella	GDM
ASV748	14.2731	4.26507	0.771112	5.53106	3.18303e-08	8.17061e-07	Bacteria	Firmicutes	Clostridia	Clostridiales	Clostridiaceae	Clostridium sensu stricto 1	GDM
ASV334	61.9393	3.982	0.716231	5.55966	2.70294e-08	7.07759e-07	Bacteria	Firmicutes	Clostridia	Lachnospirales	Lachnospiraceae	Blautia	GDM
ASV16	43.5685	4.38715	0.788471	5.56412	2.63475e-08	6.92684e-07	Bacteria	Firmicutes	Bacilli	Staphylococcales	Staphylococcaceae	Staphylococcus	GDM
ASV197	16.6152	4.48886	0.805605	5.57204	2.51777e-08	6.6461e-07	Bacteria	Bacteroidota	Bacteroidia	Bacteroidales	Prevotellaceae	Prevotella_9	GDM
ASV258	15.769	4.41197	0.78886	5.59284	2.23388e-08	5.99379e-07	Bacteria	Bacteroidota	Bacteroidia	Bacteroidales	Prevotellaceae	Prevotella_9	GDM
ASV285	15.8865	4.42289	0.790775	5.59311	2.23044e-08	5.99379e-07	Bacteria	Bacteroidota	Bacteroidia	Bacteroidales	Prevotellaceae	Prevotella_9	GDM
ASV510	28.0761	3.43525	0.610971	5.62262	1.88088e-08	5.19633e-07	Bacteria	Firmicutes	Clostridia	Lachnospirales	Lachnospiraceae	Lachnospiraceae FCS020 group	GDM
ASV746	16.8553	3.57887	0.635726	5.62958	1.80648e-08	5.06258e-07	Bacteria	Firmicutes	Clostridia	Lachnospirales	Lachnospiraceae	NA	GDM
ASV324	12.3913	4.0562	0.719616	5.63662	1.73423e-08	4.89488e-07	Bacteria	Actinobacteriota	Actinobacteria	Propionibacteriales	Propionibacteriaceae	Cutibacterium	GDM
ASV880	14.6632	4.30487	0.763358	5.63939	1.70654e-08	4.85879e-07	Bacteria	Proteobacteria	Gammaproteobacteria	Burkholderiales	Sutterellaceae	Sutterella	GDM
ASV76	316.034	2.45462	0.434107	5.65442	1.56376e-08	4.51138e-07	Bacteria	Firmicutes	Clostridia	Lachnospirales	Lachnospiraceae	Dorea	GDM
ASV524	12.103	4.02132	0.707292	5.68551	1.3042e-08	3.84769e-07	Bacteria	Firmicutes	Clostridia	Lachnospirales	Lachnospiraceae	Anaerostipes	GDM
ASV149	19.8539	4.75032	0.828361	5.73461	9.77385e-09	2.93666e-07	Bacteria	Firmicutes	Negativicutes	Veillonellales-Selenomonadales	Selenomonadaceae	Megamonas	GDM
ASV507	18.2636	4.62783	0.801722	5.77237	7.81659e-09	2.40272e-07	Bacteria	Nitrospirota	Nitrospiria	Nitrospirales	Nitrospiraceae	Nitrospira	GDM
ASV723	12.9989	3.72294	0.642759	5.79212	6.95023e-09	2.16821e-07	Bacteria	Firmicutes	Clostridia	Oscillospirales	Oscillospiraceae	NA	GDM
ASV808	17.5052	4.56555	0.782697	5.8331	5.44075e-09	1.74747e-07	Bacteria	Bacteroidota	Bacteroidia	Bacteroidales	Bacteroidaceae	Bacteroides	GDM
ASV399	22.6513	4.94333	0.845927	5.84369	5.10584e-09	1.65622e-07	Bacteria	Actinobacteriota	Actinobacteria	Bifidobacteriales	Bifidobacteriaceae	Gardnerella	GDM
ASV790	16.4313	4.47248	0.764159	5.85281	4.83334e-09	1.57567e-07	Bacteria	Firmicutes	Clostridia	Lachnospirales	Lachnospiraceae	Blautia	GDM
ASV622	22.5069	4.33788	0.740882	5.85502	4.76957e-09	1.56269e-07	Bacteria	Firmicutes	Clostridia	Lachnospirales	Lachnospiraceae	Anaerostipes	GDM
ASV125	186.754	3.45416	0.589496	5.85951	4.64244e-09	1.54432e-07	Bacteria	Firmicutes	Clostridia	Lachnospirales	Lachnospiraceae	[Eubacterium] hallii group	GDM
ASV11	2189.9	3.97434	0.672159	5.91279	3.36355e-09	1.15423e-07	Bacteria	Actinobacteriota	Actinobacteria	Bifidobacteriales	Bifidobacteriaceae	Bifidobacterium	GDM
ASV526	13.2727	4.15783	0.702387	5.91958	3.22774e-09	1.11348e-07	Bacteria	Firmicutes	Clostridia	Lachnospirales	Lachnospiraceae	Dorea	GDM
ASV196	21.3359	4.85577	0.819341	5.92643	3.09586e-09	1.07941e-07	Bacteria	Firmicutes	Clostridia	Oscillospirales	Ruminococcaceae	Ruminococcus	GDM
ASV217	45.7245	3.91411	0.659323	5.93656	2.9107e-09	1.0314e-07	Bacteria	Firmicutes	Clostridia	Lachnospirales	Lachnospiraceae	Roseburia	GDM
ASV816	21.5231	4.86855	0.819982	5.93739	2.89599e-09	1.0314e-07	Bacteria	Firmicutes	Clostridia	Lachnospirales	Lachnospiraceae	Blautia	GDM
ASV105	76.7201	4.74907	0.791398	6.00085	1.96282e-09	7.18964e-08	Bacteria	Bacteroidota	Bacteroidia	Bacteroidales	Tannerellaceae	Parabacteroides	GDM
ASV743	14.9748	4.33583	0.720711	6.01605	1.78724e-09	6.62546e-08	Bacteria	Firmicutes	Clostridia	Oscillospirales	Ruminococcaceae	CAG-352	GDM
ASV40	14.2433	4.262	0.705236	6.04337	1.50925e-09	5.75456e-08	Bacteria	Proteobacteria	Gammaproteobacteria	Pseudomonadales	Pseudomonadaceae	Pseudomonas	GDM
ASV80	359.137	4.34037	0.718147	6.04385	1.50484e-09	5.75456e-08	Bacteria	Firmicutes	Clostridia	Oscillospirales	Ruminococcaceae	Ruminococcus	GDM
ASV306	101.639	5.33767	0.880098	6.06485	1.32074e-09	5.0954e-08	Bacteria	Firmicutes	Negativicutes	Veillonellales-Selenomonadales	Veillonellaceae	Megasphaera	GDM
ASV669	15.397	4.37682	0.71232	6.14446	8.02383e-10	3.22934e-08	Bacteria	Firmicutes	Clostridia	Lachnospirales	Lachnospiraceae	Lachnoclostridium	GDM
ASV134	23.4091	4.99146	0.808839	6.17113	6.78023e-10	2.78032e-08	Bacteria	Actinobacteriota	Actinobacteria	Propionibacteriales	Propionibacteriaceae	Cutibacterium	GDM
ASV175	26.2621	5.15951	0.827941	6.23173	4.61299e-10	1.94043e-08	Bacteria	Bacteroidota	Bacteroidia	Bacteroidales	Bacteroidaceae	Bacteroides	GDM
ASV8	1807.31	2.99706	0.478745	6.26024	3.84388e-10	1.64882e-08	Bacteria	Actinobacteriota	Actinobacteria	Bifidobacteriales	Bifidobacteriaceae	Bifidobacterium	GDM
ASV235	82.6891	4.05031	0.645113	6.27845	3.41955e-10	1.47652e-08	Bacteria	Firmicutes	Clostridia	Lachnospirales	Lachnospiraceae	Sellimonas	GDM
ASV155	26.2838	5.072	0.806242	6.29092	3.15595e-10	1.39033e-08	Bacteria	Fusobacteriota	Fusobacteriia	Fusobacteriales	Fusobacteriaceae	Fusobacterium	GDM
ASV3	4305.02	3.86356	0.611164	6.32164	2.58805e-10	1.1479e-08	Bacteria	Actinobacteriota	Actinobacteria	Bifidobacteriales	Bifidobacteriaceae	Bifidobacterium	GDM
ASV158	32.7354	5.48082	0.862465	6.35483	2.08656e-10	9.31806e-09	Bacteria	Actinobacteriota	Coriobacteriia	Coriobacteriales	Coriobacteriaceae	Collinsella	GDM
ASV517	22.1615	4.91134	0.767222	6.40146	1.53899e-10	7.05179e-09	Bacteria	Actinobacteriota	Coriobacteriia	Coriobacteriales	Coriobacteriaceae	Collinsella	GDM
ASV251	58.8771	4.19836	0.651864	6.44054	1.19053e-10	5.62481e-09	Bacteria	Firmicutes	Bacilli	Erysipelotrichales	Erysipelatoclostridiaceae	Erysipelatoclostridium	GDM
ASV667	15.0556	4.34376	0.674106	6.44373	1.16575e-10	5.54795e-09	Bacteria	Firmicutes	Clostridia	Eubacteriales	Eubacteriaceae	Eubacterium	GDM
ASV31	939.225	2.90336	0.449836	6.45427	1.08741e-10	5.291e-09	Bacteria	Firmicutes	Clostridia	Lachnospirales	Lachnospiraceae	Fusicatenibacter	GDM
ASV248	76.2986	3.71262	0.573883	6.46929	9.8463e-11	4.9006e-09	Bacteria	Firmicutes	Clostridia	Lachnospirales	Lachnospiraceae	[Eubacterium] hallii group	GDM
ASV363	34.2018	5.54464	0.853306	6.49783	8.14869e-11	4.11856e-09	Bacteria	Firmicutes	Bacilli	Lactobacillales	Streptococcaceae	Streptococcus	GDM
ASV128	31.7639	5.43692	0.832751	6.52887	6.62666e-11	3.40203e-09	Bacteria	Verrucomicrobiota	Verrucomicrobiae	Verrucomicrobiales	Akkermansiaceae	Akkermansia	GDM
ASV26	195.882	4.80554	0.732762	6.55813	5.4488e-11	2.81954e-09	Bacteria	Firmicutes	Clostridia	Clostridiales	Clostridiaceae	Clostridium sensu stricto 1	GDM
ASV491	34.5921	5.56115	0.846629	6.56858	5.07964e-11	2.64954e-09	Bacteria	Firmicutes	Clostridia	Lachnospirales	Lachnospiraceae	Blautia	GDM
ASV358	34.2869	5.54826	0.841034	6.59696	4.19674e-11	2.28023e-09	Bacteria	Firmicutes	Clostridia	Oscillospirales	Ruminococcaceae	Ruminococcus	GDM
ASV329	49.8625	4.55001	0.68328	6.65907	2.7556e-11	1.57601e-09	Bacteria	Firmicutes	Clostridia	Lachnospirales	Lachnospiraceae	[Eubacterium] hallii group	GDM
ASV6	2360.43	4.15876	0.623988	6.66481	2.65016e-11	1.54277e-09	Bacteria	Actinobacteriota	Coriobacteriia	Coriobacteriales	Coriobacteriaceae	Collinsella	GDM
ASV569	23.1213	4.97337	0.733878	6.77684	1.2283e-11	7.41529e-10	Bacteria	Firmicutes	Clostridia	Lachnospirales	Lachnospiraceae	Blautia	GDM
ASV311	39.7209	5.2337	0.770882	6.78924	1.12728e-11	6.99988e-10	Bacteria	Firmicutes	Bacilli	Lactobacillales	Streptococcaceae	Streptococcus	GDM
ASV171	39.159	5.74161	0.840586	6.83048	8.46315e-12	5.51798e-10	Bacteria	Firmicutes	Bacilli	Staphylococcales	Staphylococcaceae	Staphylococcus	GDM
ASV402	32.4866	4.76281	0.694679	6.85612	7.07552e-12	4.65984e-10	Bacteria	Firmicutes	Clostridia	Lachnospirales	Lachnospiraceae	Blautia	GDM
ASV81	41.421	5.82325	0.840315	6.92985	4.213e-12	2.80294e-10	Bacteria	Bacteroidota	Bacteroidia	Bacteroidales	Bacteroidaceae	Bacteroides	GDM
ASV101	64.2394	6.46025	0.928963	6.95426	3.54421e-12	2.40711e-10	Bacteria	Bacteroidota	Bacteroidia	Bacteroidales	Prevotellaceae	Prevotella_7	GDM
ASV64	47.3089	5.25482	0.751732	6.99028	2.7433e-12	1.9028e-10	Bacteria	Firmicutes	Bacilli	Staphylococcales	Staphylococcaceae	Staphylococcus	GDM
ASV83	45.5368	5.96093	0.84531	7.05177	1.76659e-12	1.26574e-10	Bacteria	Firmicutes	Clostridia	Clostridiales	Clostridiaceae	Clostridium sensu stricto 1	GDM
ASV279	18.2774	4.62893	0.652717	7.09179	1.32393e-12	9.80908e-11	Bacteria	Firmicutes	Bacilli	Lactobacillales	Enterococcaceae	Enterococcus	GDM
ASV830	11.6113	3.95985	0.557624	7.1013	1.23586e-12	9.34432e-11	Bacteria	Firmicutes	Clostridia	Peptostreptococcales-Tissierellales	Anaerovoracaceae	[Eubacterium] brachy group	GDM
ASV212	98.0029	4.19886	0.589022	7.12852	1.01453e-12	7.87471e-11	Bacteria	Firmicutes	Clostridia	Lachnospirales	Lachnospiraceae	Blautia	GDM
ASV42	677.983	4.29353	0.581943	7.37792	1.60781e-13	1.36142e-11	Bacteria	Firmicutes	Clostridia	Lachnospirales	Lachnospiraceae	Blautia	GDM
ASV200	108.081	4.89262	0.659163	7.42247	1.14957e-13	1.041e-11	Bacteria	Firmicutes	Clostridia	Lachnospirales	Lachnospiraceae	Blautia	GDM
ASV67	472.227	5.48568	0.729299	7.52186	5.40019e-14	5.41681e-12	Bacteria	Firmicutes	Clostridia	Oscillospirales	Ruminococcaceae	Ruminococcus	GDM
ASV216	63.0614	6.43343	0.833267	7.72073	1.15667e-14	1.37118e-12	Bacteria	Firmicutes	Clostridia	Oscillospirales	[Eubacterium] coprostanoligenes group	NA	GDM
ASV116	91.7236	6.44966	0.821059	7.8553	3.98817e-15	5.00055e-13	Bacteria	Firmicutes	Bacilli	Lactobacillales	Lactobacillaceae	Ligilactobacillus	GDM
ASV35	535.596	3.32827	0.422688	7.87406	3.4332e-15	4.38911e-13	Bacteria	Firmicutes	Clostridia	Peptostreptococcales-Tissierellales	Peptostreptococcaceae	Romboutsia	GDM
ASV226	95.9501	5.74916	0.727521	7.9024	2.7359e-15	3.56762e-13	Bacteria	Firmicutes	Clostridia	Lachnospirales	Lachnospiraceae	Sellimonas	GDM
ASV446	29.0609	4.9095	0.617882	7.94568	1.93128e-15	2.67914e-13	Bacteria	Actinobacteriota	Coriobacteriia	Coriobacteriales	Eggerthellaceae	Eggerthella	GDM
ASV46	580.425	4.03372	0.491244	8.21124	2.18913e-16	3.48125e-14	Bacteria	Firmicutes	Clostridia	Lachnospirales	Lachnospiraceae	Blautia	GDM
ASV115	190.068	4.42566	0.534462	8.28058	1.22573e-16	2.10309e-14	Bacteria	Firmicutes	Clostridia	Lachnospirales	Lachnospiraceae	[Eubacterium] hallii group	GDM
ASV17	120.052	7.36568	0.857219	8.59253	8.50756e-18	1.78933e-15	Bacteria	Actinobacteriota	Actinobacteria	Bifidobacteriales	Bifidobacteriaceae	Bifidobacterium	GDM
ASV148	105.064	4.72701	0.54601	8.65737	4.8277e-18	1.04922e-15	Bacteria	Firmicutes	Clostridia	Peptostreptococcales-Tissierellales	Peptostreptococcaceae	Intestinibacter	GDM
ASV335	55.7166	6.25383	0.71876	8.70086	3.2939e-18	7.40559e-16	Bacteria	Firmicutes	Clostridia	Lachnospirales	Lachnospiraceae	Blautia	GDM
ASV7	2642.07	3.78351	0.433846	8.72086	2.76089e-18	6.42894e-16	Bacteria	Firmicutes	Clostridia	Lachnospirales	Lachnospiraceae	Blautia	GDM
ASV468	28.092	5.2578	0.599633	8.76836	1.8129e-18	4.65696e-16	Bacteria	Firmicutes	Bacilli	Lactobacillales	Lactobacillaceae	Weissella	GDM
ASV73	359.455	5.02004	0.569609	8.81314	1.21691e-18	3.30595e-16	Bacteria	Actinobacteriota	Actinobacteria	Bifidobacteriales	Bifidobacteriaceae	Bifidobacterium	GDM
ASV174	76.5879	6.71506	0.731205	9.18355	4.17092e-20	1.37399e-17	Bacteria	Firmicutes	Clostridia	Oscillospirales	Ruminococcaceae	Ruminococcus	GDM
ASV14	160.529	7.7858	0.847514	9.18664	4.05303e-20	1.37399e-17	Bacteria	Firmicutes	Bacilli	Lactobacillales	Streptococcaceae	Streptococcus	GDM
ASV43	360.009	8.95257	0.807478	11.0871	1.44936e-28	1.88996e-25	Bacteria	Bacteroidota	Bacteroidia	Bacteroidales	Bacteroidaceae	Bacteroides	GDM
ASV2944	1.82581	-1.80553	0.469033	-3.84947	0.000118373	0.000989474	Bacteria	Bacteroidota	Bacteroidia	Bacteroidales	Muribaculaceae	NA	Control
ASV2757	1.74299	-1.69474	0.440026	-3.85146	0.000117414	0.000982718	Bacteria	Proteobacteria	Alphaproteobacteria	Rhizobiales	Methyloligellaceae	NA	Control
ASV68	141.719	-3.24841	0.840956	-3.86276	0.000112114	0.000940775	Bacteria	Bacteroidota	Bacteroidia	Bacteroidales	Prevotellaceae	Prevotella_9	Control
ASV3204	1.68447	-1.60958	0.416356	-3.86586	0.000110699	0.000931299	Bacteria	RCP2-54	NA	NA	NA	NA	Control
ASV5116	1.68459	-1.60967	0.41633	-3.86634	0.000110483	0.000930682	Bacteria	Acidobacteriota	Acidobacteriae	Acidobacteriales	NA	NA	Control
ASV7190	1.74236	-1.69421	0.438189	-3.86639	0.00011046	0.000930682	Bacteria	Proteobacteria	Gammaproteobacteria	Burkholderiales	Nitrosomonadaceae	MND1	Control
ASV2196	1.74229	-1.69415	0.438145	-3.86664	0.000110344	0.000930682	Bacteria	Proteobacteria	Gammaproteobacteria	Burkholderiales	Nitrosomonadaceae	Nitrosospira	Control
ASV2038	1.74551	-1.69701	0.438647	-3.86873	0.000109404	0.000925179	Bacteria	Actinobacteriota	MB-A2-108	NA	NA	NA	Control
ASV2641	1.74889	-1.7	0.43941	-3.86883	0.000109357	0.000925179	Bacteria	Proteobacteria	Gammaproteobacteria	Burkholderiales	Comamonadaceae	Kinneretia	Control
ASV1953	1.68915	-1.61345	0.416886	-3.87025	0.000108723	0.000921815	Bacteria	Proteobacteria	Gammaproteobacteria	Enterobacterales	Enterobacteriaceae	Cronobacter	Control
ASV8420	1.7089	-1.64273	0.424188	-3.87264	0.000107661	0.000914001	Bacteria	Bacteroidota	Bacteroidia	Bacteroidales	Muribaculaceae	NA	Control
ASV1015	4.75546	-2.17775	0.561926	-3.87552	0.000106397	0.000905378	Bacteria	Bacteroidota	Bacteroidia	Bacteroidales	Prevotellaceae	NA	Control
ASV1276	1.84108	-1.82706	0.470877	-3.88013	0.000104402	0.000889803	Bacteria	Firmicutes	Bacilli	Bacillales	Bacillaceae	Bacillus	Control
ASV1985	1.84543	-1.83107	0.471341	-3.8848	0.000102413	0.000873993	Bacteria	Firmicutes	Clostridia	Lachnospirales	Lachnospiraceae	Fusicatenibacter	Control
ASV4820	1.74715	-1.69846	0.436294	-3.89292	9.90463e-05	0.000847483	Bacteria	Proteobacteria	Alphaproteobacteria	Rhizobiales	Hyphomicrobiaceae	Pedomicrobium	Control
ASV2590	1.7614	-1.72117	0.441862	-3.89526	9.80942e-05	0.000840439	Bacteria	Chloroflexi	TK10	NA	NA	NA	Control
ASV417	48.8947	-2.72266	0.698572	-3.89746	9.72059e-05	0.000833924	Bacteria	Proteobacteria	Gammaproteobacteria	Burkholderiales	Sutterellaceae	Sutterella	Control
ASV872	1.88656	-1.88255	0.48298	-3.89777	9.70821e-05	0.000833924	Bacteria	Bacteroidota	Bacteroidia	Bacteroidales	Bacteroidaceae	Bacteroides	Control
ASV3815	1.76296	-1.72255	0.441738	-3.89948	9.63998e-05	0.000829191	Bacteria	Proteobacteria	Alphaproteobacteria	Rhizobiales	Xanthobacteraceae	Rhodoplanes	Control
ASV2414	1.76161	-1.72136	0.441091	-3.9025	9.52062e-05	0.000821091	Bacteria	Acidobacteriota	Vicinamibacteria	Vicinamibacterales	NA	NA	Control
ASV736	2.23781	-1.93132	0.494779	-3.90341	9.4848e-05	0.000819085	Bacteria	Bacteroidota	Bacteroidia	Bacteroidales	Bacteroidaceae	Bacteroides	Control
ASV8060	1.76365	-1.72317	0.44118	-3.90582	9.39057e-05	0.000813101	Bacteria	RCP2-54	NA	NA	NA	NA	Control
ASV209	105.369	-1.80163	0.460306	-3.91398	9.07866e-05	0.000787139	Bacteria	Firmicutes	Clostridia	Oscillospirales	Oscillospiraceae	Oscillibacter	Control
ASV466	19.5017	-2.40349	0.61394	-3.91486	9.04574e-05	0.00078533	Bacteria	Bacteroidota	Bacteroidia	Bacteroidales	Marinifilaceae	Odoribacter	Control
ASV1415	1.8606	-1.85208	0.473032	-3.91534	9.02753e-05	0.000784793	Bacteria	Proteobacteria	Alphaproteobacteria	Rhizobiales	Rhizobiaceae	Mesorhizobium	Control
ASV1507	1.8606	-1.85208	0.473032	-3.91534	9.02753e-05	0.000784793	Bacteria	Proteobacteria	Alphaproteobacteria	Sphingomonadales	Sphingomonadaceae	Sphingomonas	Control
ASV1685	1.8606	-1.85208	0.473032	-3.91534	9.02753e-05	0.000784793	Bacteria	Patescibacteria	Saccharimonadia	Saccharimonadales	LWQ8	NA	Control
ASV3704	1.86506	-1.85616	0.473483	-3.92023	8.84656e-05	0.000773185	Bacteria	Acidobacteriota	Acidobacteriae	Acidobacteriales	NA	NA	Control
ASV3884	1.78092	-1.74805	0.444284	-3.93453	8.33596e-05	0.000733475	Bacteria	Actinobacteriota	Actinobacteria	Micrococcales	Micrococcaceae	Paenarthrobacter	Control
ASV2053	1.78105	-1.74818	0.443806	-3.93906	8.18031e-05	0.000720751	Bacteria	Acidobacteriota	Acidobacteriae	Solibacterales	Solibacteraceae	Candidatus Solibacter	Control
ASV3783	1.78112	-1.74824	0.443663	-3.94046	8.13241e-05	0.000717501	Bacteria	Myxococcota	Myxococcia	Myxococcales	Anaeromyxobacteraceae	Anaeromyxobacter	Control
ASV5607	1.78293	-1.74983	0.443901	-3.94195	8.08226e-05	0.000714043	Bacteria	Proteobacteria	Gammaproteobacteria	Pseudomonadales	Cellvibrionaceae	Cellvibrio	Control
ASV3042	1.66583	-1.58084	0.400867	-3.94356	8.02825e-05	0.000711198	Bacteria	Proteobacteria	Gammaproteobacteria	Burkholderiales	SC-I-84	NA	Control
ASV333	7.11053	-2.61989	0.66386	-3.94645	7.93181e-05	0.000704569	Bacteria	Bacteroidota	Bacteroidia	Bacteroidales	Bacteroidaceae	Bacteroides	Control
ASV1782	1.80099	-1.77489	0.449542	-3.94823	7.87321e-05	0.000700318	Bacteria	Proteobacteria	Gammaproteobacteria	Gammaproteobacteria Incertae Sedis	Unknown Family	Acidibacter	Control
ASV2188	2.02261	-1.80484	0.457092	-3.94852	7.86362e-05	0.000700318	Bacteria	Firmicutes	Clostridia	Clostridia vadinBB60 group	NA	NA	Control
ASV1455	1.82209	-1.80219	0.456238	-3.9501	7.81169e-05	0.000696748	Bacteria	Proteobacteria	Alphaproteobacteria	Rhizobiales	Beijerinckiaceae	Microvirga	Control
ASV2083	3.22677	-2.08749	0.528202	-3.95207	7.74797e-05	0.00069201	Bacteria	Gemmatimonadota	Gemmatimonadetes	Gemmatimonadales	Gemmatimonadaceae	Gemmatimonas	Control
ASV4533	1.72822	-1.67103	0.422705	-3.95318	7.71181e-05	0.000690673	Bacteria	Firmicutes	Clostridia	Lachnospirales	Lachnospiraceae	NA	Control
ASV1369	1.726	-1.66917	0.422122	-3.95422	7.6784e-05	0.000688627	Bacteria	Actinobacteriota	Thermoleophilia	Gaiellales	NA	NA	Control
ASV898	1.88468	-1.88082	0.475632	-3.95436	7.67384e-05	0.000688627	Bacteria	Firmicutes	Clostridia	Oscillospirales	Ruminococcaceae	Faecalibacterium	Control
ASV7575	1.74732	-1.69861	0.42893	-3.96011	7.49168e-05	0.000674665	Bacteria	Bacteroidota	Bacteroidia	Bacteroidales	Muribaculaceae	NA	Control
ASV1881	1.7261	-1.66926	0.420662	-3.96818	7.24228e-05	0.000654012	Bacteria	Proteobacteria	Alphaproteobacteria	NA	NA	NA	Control
ASV5078	1.80104	-1.77498	0.446693	-3.9736	7.07956e-05	0.000640204	Bacteria	Chloroflexi	Dehalococcoidia	S085	NA	NA	Control
ASV2314	1.80091	-1.77486	0.446273	-3.97708	6.97678e-05	0.000632665	Bacteria	Firmicutes	Bacilli	Bacillales	Bacillaceae	Bacillus	Control
ASV5328	1.80091	-1.77486	0.446273	-3.97708	6.97678e-05	0.000632665	Bacteria	Actinobacteriota	Actinobacteria	Micromonosporales	Micromonosporaceae	Krasilnikovia	Control
ASV6351	1.72813	-1.67095	0.420097	-3.97754	6.96306e-05	0.000632665	Bacteria	Firmicutes	Clostridia	Oscillospirales	Ruminococcaceae	NA	Control
ASV2473	1.9043	-1.90507	0.477672	-3.98824	6.65644e-05	0.000607843	Bacteria	Chloroflexi	TK10	NA	NA	NA	Control
ASV6296	1.74299	-1.69496	0.424767	-3.99033	6.59811e-05	0.000603362	Bacteria	Myxococcota	Polyangia	mle1-27	NA	NA	Control
ASV228	1.90622	-1.9068	0.477854	-3.99034	6.59798e-05	0.000603362	Bacteria	Proteobacteria	Gammaproteobacteria	Enterobacterales	Enterobacteriaceae	Lelliottia	Control
ASV1430	1.82262	-1.8027	0.451627	-3.99157	6.56377e-05	0.00060191	Bacteria	Verrucomicrobiota	Verrucomicrobiae	Chthoniobacterales	Chthoniobacteraceae	Candidatus Udaeobacter	Control
ASV4004	1.7435	-1.69539	0.424478	-3.99406	6.49506e-05	0.000596448	Bacteria	Firmicutes	Negativicutes	Veillonellales-Selenomonadales	Selenomonadaceae	Mitsuokella	Control
ASV4131	1.82625	-1.80592	0.452053	-3.99493	6.47144e-05	0.000595117	Bacteria	Bacteroidota	Bacteroidia	Bacteroidales	Muribaculaceae	NA	Control
ASV4984	1.74583	-1.69736	0.424138	-4.0019	6.28361e-05	0.00057866	Bacteria	Proteobacteria	Alphaproteobacteria	Rhizobiales	Methyloligellaceae	NA	Control
ASV301	31.7046	-3.04116	0.759328	-4.00506	6.20017e-05	0.000571784	Bacteria	Firmicutes	Clostridia	Oscillospirales	Ruminococcaceae	Faecalibacterium	Control
ASV3720	1.82002	-1.80042	0.448675	-4.01276	6.00125e-05	0.000554223	Bacteria	Actinobacteriota	Thermoleophilia	Gaiellales	NA	NA	Control
ASV5568	1.82002	-1.80042	0.448675	-4.01276	6.00125e-05	0.000554223	Bacteria	Proteobacteria	Gammaproteobacteria	Burkholderiales	Comamonadaceae	Ramlibacter	Control
ASV3248	2.37571	-1.96563	0.489618	-4.01461	5.95431e-05	0.000551451	Bacteria	Firmicutes	Clostridia	Oscillospirales	Butyricicoccaceae	Butyricicoccus	Control
ASV2905	1.92393	-1.92892	0.479649	-4.02152	5.78243e-05	0.000537058	Bacteria	Actinobacteriota	Actinobacteria	Frankiales	Acidothermaceae	Acidothermus	Control
ASV4136	1.92393	-1.92892	0.479649	-4.02152	5.78243e-05	0.000537058	Bacteria	Acidobacteriota	Acidobacteriae	Solibacterales	Solibacteraceae	Candidatus Solibacter	Control
ASV1895	1.86667	-1.85759	0.46145	-4.02556	5.6841e-05	0.00053095	Bacteria	Firmicutes	Clostridia	Lachnospirales	Lachnospiraceae	Lachnospiraceae UCG-001	Control
ASV1965	1.78168	-1.74888	0.432661	-4.04215	5.29628e-05	0.00049686	Bacteria	Actinobacteriota	Actinobacteria	Propionibacteriales	Nocardioidaceae	Nocardioides	Control
ASV1291	1.84257	-1.82854	0.452155	-4.04405	5.25346e-05	0.000493553	Bacteria	Proteobacteria	Alphaproteobacteria	Sphingomonadales	Sphingomonadaceae	Sphingomonas	Control
ASV4891	1.84001	-1.8263	0.45129	-4.04684	5.19147e-05	0.000488433	Bacteria	Chloroflexi	KD4-96	NA	NA	NA	Control
ASV1422	1.84384	-1.82966	0.451987	-4.04805	5.16469e-05	0.000486616	Bacteria	Proteobacteria	Alphaproteobacteria	Azospirillales	Azospirillaceae	Skermanella	Control
ASV1572	1.84722	-1.83264	0.452685	-4.04837	5.15753e-05	0.000486616	Bacteria	Bacteroidota	Bacteroidia	Bacteroidales	Barnesiellaceae	Coprobacter	Control
ASV4721	1.84289	-1.82883	0.451419	-4.05129	5.09369e-05	0.000481317	Bacteria	Firmicutes	Bacilli	Bacillales	Bacillaceae	Bacillus	Control
ASV2749	1.84232	-1.82832	0.451203	-4.05211	5.07581e-05	0.000480323	Bacteria	Actinobacteriota	Actinobacteria	Micromonosporales	Micromonosporaceae	NA	Control
ASV721	3.56111	-2.15826	0.532428	-4.05362	5.04313e-05	0.000477925	Bacteria	Proteobacteria	Gammaproteobacteria	Pseudomonadales	Moraxellaceae	Acinetobacter	Control
ASV368	1.94355	-1.95238	0.48149	-4.05487	5.01625e-05	0.000476069	Bacteria	Proteobacteria	Gammaproteobacteria	Enterobacterales	Enterobacteriaceae	Enterobacter	Control
ASV6169	1.76751	-1.72656	0.42548	-4.05792	4.95115e-05	0.000470575	Bacteria	Bacteroidota	Bacteroidia	Bacteroidales	Muribaculaceae	NA	Control
ASV2263	1.78444	-1.75125	0.43113	-4.06201	4.86525e-05	0.000463764	Bacteria	Proteobacteria	Alphaproteobacteria	Acetobacterales	Acetobacteraceae	Rhodopila	Control
ASV1395	4.55691	-2.28099	0.560652	-4.06846	4.73239e-05	0.00045176	Bacteria	Proteobacteria	Alphaproteobacteria	Rhizobiales	Beijerinckiaceae	Microvirga	Control
ASV1311	1.86187	-1.85336	0.455233	-4.07123	4.67652e-05	0.000447081	Bacteria	Actinobacteriota	Actinobacteria	Micromonosporales	Micromonosporaceae	Rugosimonospora	Control
ASV4209	1.85885	-1.85073	0.453501	-4.08098	4.48466e-05	0.000430633	Bacteria	Actinobacteriota	Acidimicrobiia	Microtrichales	Iamiaceae	Iamia	Control
ASV3580	1.86453	-1.72917	0.423374	-4.08426	4.42171e-05	0.000425215	Bacteria	Desulfobacterota	Desulfovibrionia	Desulfovibrionales	Desulfovibrionaceae	Desulfovibrio	Control
ASV7503	1.86073	-1.85237	0.453493	-4.08466	4.41407e-05	0.000425107	Bacteria	Acidobacteriota	Acidobacteriae	Acidobacteriales	NA	NA	Control
ASV1549	5.65533	-2.29918	0.562657	-4.0863	4.3831e-05	0.000422748	Bacteria	Firmicutes	Clostridia	Oscillospirales	Oscillospiraceae	Colidextribacter	Control
ASV2033	1.87879	-1.87565	0.458952	-4.08681	4.37344e-05	0.000422442	Bacteria	Actinobacteriota	Acidimicrobiia	Microtrichales	NA	NA	Control
ASV1744	1.96317	-1.97546	0.483343	-4.08708	4.36829e-05	0.000422442	Bacteria	Chloroflexi	TK10	NA	NA	NA	Control
ASV7953	1.787	-1.75342	0.42881	-4.08905	4.33142e-05	0.000419626	Bacteria	Firmicutes	Clostridia	Lachnospirales	Lachnospiraceae	NA	Control
ASV797	2.00456	-2.02242	0.494417	-4.09051	4.30424e-05	0.000417614	Bacteria	Bacteroidota	Bacteroidia	Bacteroidales	Bacteroidaceae	Bacteroides	Control
ASV4261	1.7828	-1.7499	0.427594	-4.09243	4.26883e-05	0.000414795	Bacteria	Gemmatimonadota	Gemmatimonadetes	Gemmatimonadales	Gemmatimonadaceae	Gemmatimonas	Control
ASV3290	1.78713	-1.75353	0.42807	-4.09637	4.19686e-05	0.000409021	Bacteria	Actinobacteriota	Coriobacteriia	Coriobacteriales	Eggerthellaceae	Enterorhabdus	Control
ASV942	1.88468	-1.88082	0.457338	-4.11254	3.9133e-05	0.000383104	Bacteria	Actinobacteriota	Actinobacteria	Streptomycetales	Streptomycetaceae	Kitasatospora	Control
ASV2840	1.90592	-1.90648	0.463553	-4.11276	3.90962e-05	0.000383104	Bacteria	Bacteroidota	Bacteroidia	Bacteroidales	Muribaculaceae	NA	Control
ASV863	14.6483	-2.13611	0.519104	-4.115	3.87177e-05	0.000380527	Bacteria	Firmicutes	Clostridia	Oscillospirales	Oscillospiraceae	Oscillibacter	Control
ASV2800	1.88468	-1.88082	0.456953	-4.116	3.85503e-05	0.00037968	Bacteria	Proteobacteria	Alphaproteobacteria	Rhizobiales	Rhizobiaceae	Mesorhizobium	Control
ASV2999	1.87904	-1.87591	0.455753	-4.11606	3.85399e-05	0.00037968	Bacteria	Firmicutes	Bacilli	Bacillales	Planococcaceae	Lysinibacillus	Control
ASV1404	1.88171	-1.87823	0.456312	-4.11611	3.85323e-05	0.00037968	Bacteria	Actinobacteriota	Actinobacteria	Frankiales	Acidothermaceae	Acidothermus	Control
ASV2765	1.87891	-1.8758	0.455335	-4.1196	3.79536e-05	0.0003764	Bacteria	Proteobacteria	Gammaproteobacteria	Burkholderiales	Nitrosomonadaceae	Ellin6067	Control
ASV3756	1.87877	-1.87568	0.455102	-4.12146	3.76476e-05	0.00037418	Bacteria	NA	NA	NA	NA	NA	Control
ASV3406	1.88287	-1.87925	0.455935	-4.12175	3.76009e-05	0.00037418	Bacteria	Firmicutes	Clostridia	Oscillospirales	Oscillospiraceae	UCG-005	Control
ASV2105	1.88266	-1.87906	0.455603	-4.12435	3.7179e-05	0.000371221	Bacteria	Actinobacteriota	Thermoleophilia	Solirubrobacterales	Solirubrobacteraceae	Conexibacter	Control
ASV1308	1.88234	-1.87879	0.455439	-4.12523	3.7037e-05	0.00037037	Bacteria	Proteobacteria	Alphaproteobacteria	Rhizobiales	Xanthobacteraceae	NA	Control
ASV2345	1.80218	-1.77616	0.430529	-4.12553	3.69888e-05	0.00037037	Bacteria	Proteobacteria	Gammaproteobacteria	CCD24	NA	NA	Control
ASV5266	1.88468	-1.88082	0.455687	-4.12744	3.66824e-05	0.000367953	Bacteria	Actinobacteriota	Coriobacteriia	Coriobacteriales	Eggerthellaceae	Parvibacter	Control
ASV1473	1.99721	-2.01604	0.486492	-4.14405	3.41231e-05	0.00034547	Bacteria	Actinobacteriota	Actinobacteria	Kineosporiales	Kineosporiaceae	Quadrisphaera	Control
ASV3356	1.92393	-1.92892	0.464572	-4.15202	3.29547e-05	0.00033416	Bacteria	Actinobacteriota	Actinobacteria	Pseudonocardiales	Pseudonocardiaceae	Amycolatopsis	Control
ASV352	11.9092	-2.89233	0.69657	-4.15224	3.29237e-05	0.00033416	Bacteria	Firmicutes	Clostridia	Oscillospirales	Ruminococcaceae	Faecalibacterium	Control
ASV2702	1.89963	-1.90102	0.457742	-4.15304	3.28094e-05	0.00033416	Bacteria	Actinobacteriota	Acidimicrobiia	Microtrichales	NA	NA	Control
ASV1637	1.90496	-1.90563	0.458805	-4.15348	3.2746e-05	0.000334122	Bacteria	Bacteroidota	Bacteroidia	Bacteroidales	Muribaculaceae	NA	Control
ASV2502	1.89836	-1.89992	0.457276	-4.15488	3.2546e-05	0.000332602	Bacteria	Proteobacteria	Gammaproteobacteria	Burkholderiales	Comamonadaceae	Rhizobacter	Control
ASV2529	1.82616	-1.80582	0.43416	-4.15934	3.19162e-05	0.000327707	Bacteria	Actinobacteriota	Coriobacteriia	Coriobacteriales	Eggerthellaceae	Enterorhabdus	Control
ASV6289	1.9043	-1.90507	0.457784	-4.1615	3.16162e-05	0.000325652	Bacteria	Firmicutes	Clostridia	Lachnospirales	Lachnospiraceae	NA	Control
ASV1066	2.01673	-2.03802	0.488238	-4.17423	2.99e-05	0.000309933	Bacteria	Gemmatimonadota	Gemmatimonadetes	Gemmatimonadales	Gemmatimonadaceae	NA	Control
ASV694	25.8617	-2.79404	0.668538	-4.17933	2.92365e-05	0.000304508	Bacteria	Bacteroidota	Bacteroidia	Bacteroidales	Marinifilaceae	Butyricimonas	Control
ASV3701	1.92393	-1.92892	0.460823	-4.18581	2.8415e-05	0.000297377	Bacteria	Acidobacteriota	Acidobacteriae	Acidobacteriales	NA	NA	Control
ASV1711	1.8432	-1.82918	0.436962	-4.18614	2.83741e-05	0.000297377	Bacteria	Actinobacteriota	Acidimicrobiia	IMCC26256	NA	NA	Control
ASV2802	1.9174	-1.92331	0.459243	-4.18799	2.81435e-05	0.000295484	Bacteria	Actinobacteriota	Thermoleophilia	Gaiellales	Gaiellaceae	Gaiella	Control
ASV2628	1.9251	-1.92993	0.460167	-4.19397	2.7411e-05	0.000289659	Bacteria	Firmicutes	Clostridia	Lachnospirales	Lachnospiraceae	Lachnospiraceae UCG-001	Control
ASV5811	1.90531	-1.90593	0.453742	-4.20047	2.66365e-05	0.000281932	Bacteria	Actinobacteriota	Actinobacteria	Bifidobacteriales	Bifidobacteriaceae	Bifidobacterium	Control
ASV2217	1.93766	-1.94732	0.463462	-4.20167	2.64949e-05	0.000280889	Bacteria	Firmicutes	Bacilli	Bacillales	Bacillaceae	Fictibacillus	Control
ASV320	18.4486	-2.52676	0.601163	-4.20312	2.63259e-05	0.000279552	Bacteria	Proteobacteria	Gammaproteobacteria	Enterobacterales	Enterobacteriaceae	Enterobacter	Control
ASV1740	4.21655	-2.07821	0.494168	-4.20547	2.60545e-05	0.000277121	Bacteria	Firmicutes	Negativicutes	Veillonellales-Selenomonadales	Veillonellaceae	Veillonella	Control
ASV1982	1.76755	-1.72657	0.41051	-4.2059	2.6004e-05	0.000277121	Bacteria	Firmicutes	Bacilli	Erysipelotrichales	Erysipelatoclostridiaceae	Asteroleplasma	Control
ASV3642	1.96317	-1.97546	0.469359	-4.20885	2.56674e-05	0.000274797	Bacteria	Bacteroidota	Bacteroidia	Bacteroidales	Marinifilaceae	Butyricimonas	Control
ASV2483	1.93692	-1.94671	0.461116	-4.22174	2.42428e-05	0.000260401	Bacteria	Acidobacteriota	Vicinamibacteria	Vicinamibacterales	NA	NA	Control
ASV1882	1.93699	-1.94677	0.46103	-4.22265	2.41446e-05	0.000260401	Bacteria	Proteobacteria	Alphaproteobacteria	Acetobacterales	Acetobacteraceae	Acidicaldus	Control
ASV1187	1.94355	-1.95238	0.461616	-4.22944	2.34279e-05	0.000253737	Bacteria	Actinobacteriota	Thermoleophilia	Solirubrobacterales	Solirubrobacteraceae	Conexibacter	Control
ASV1814	2.67104	-2.17651	0.514225	-4.23261	2.30998e-05	0.000251017	Bacteria	Desulfobacterota	Desulfovibrionia	Desulfovibrionales	Desulfovibrionaceae	Desulfovibrio	Control
ASV1836	1.86083	-1.85262	0.436896	-4.24041	2.23107e-05	0.000243254	Bacteria	Actinobacteriota	Actinobacteria	Propionibacteriales	Nocardioidaceae	Kribbella	Control
ASV2842	1.87948	-1.87645	0.441826	-4.24703	2.16624e-05	0.000238177	Bacteria	Verrucomicrobiota	Verrucomicrobiae	Chthoniobacterales	Chthoniobacteraceae	Candidatus Udaeobacter	Control
ASV310	8.36718	-2.71311	0.63877	-4.2474	2.16267e-05	0.000238177	Bacteria	Bacteroidota	Bacteroidia	Bacteroidales	Barnesiellaceae	Barnesiella	Control
ASV5103	1.88468	-1.88082	0.442457	-4.25085	2.12963e-05	0.000235342	Bacteria	Firmicutes	Clostridia	Lachnospirales	Lachnospiraceae	Lachnospiraceae FCS020 group	Control
ASV1990	1.96115	-1.97375	0.463625	-4.2572	2.07e-05	0.00022914	Bacteria	Actinobacteriota	Actinobacteria	Kineosporiales	Kineosporiaceae	Quadrisphaera	Control
ASV5222	1.80645	-1.77974	0.417887	-4.2589	2.05438e-05	0.000227799	Bacteria	Firmicutes	Clostridia	Oscillospirales	Oscillospiraceae	Colidextribacter	Control
ASV178	10.1957	-2.68854	0.631252	-4.25906	2.0529e-05	0.000227799	Bacteria	Bacteroidota	Bacteroidia	Bacteroidales	Rikenellaceae	Alistipes	Control
ASV787	2.12256	-2.14992	0.503952	-4.26612	1.98901e-05	0.000221303	Bacteria	Bacteroidota	Bacteroidia	Bacteroidales	Bacteroidaceae	Bacteroides	Control
ASV2411	1.87994	-1.87686	0.439564	-4.26983	1.95622e-05	0.000218027	Bacteria	Actinobacteriota	Thermoleophilia	Gaiellales	Gaiellaceae	Gaiella	Control
ASV3952	1.88586	-1.8818	0.440378	-4.27315	1.92727e-05	0.000215168	Bacteria	Firmicutes	Clostridia	Oscillospirales	Oscillospiraceae	Oscillibacter	Control
ASV2271	2.52834	-2.00959	0.469562	-4.27972	1.87131e-05	0.000209278	Bacteria	Actinobacteriota	Actinobacteria	Micromonosporales	Micromonosporaceae	Luedemannella	Control
ASV1423	1.99838	-2.01715	0.469895	-4.29277	1.76458e-05	0.000198706	Bacteria	Acidobacteriota	Acidobacteriae	Acidobacteriales	NA	NA	Control
ASV1468	1.99838	-2.01715	0.469895	-4.29277	1.76458e-05	0.000198706	Bacteria	Proteobacteria	Alphaproteobacteria	Reyranellales	Reyranellaceae	Reyranella	Control
ASV1683	1.99838	-2.01715	0.469895	-4.29277	1.76458e-05	0.000198706	Bacteria	Actinobacteriota	Thermoleophilia	Gaiellales	NA	NA	Control
ASV5819	1.98279	-1.99818	0.465351	-4.29392	1.75547e-05	0.000198706	Bacteria	Bacteroidota	Bacteroidia	Bacteroidales	Muribaculaceae	NA	Control
ASV1850	1.90303	-1.90401	0.442125	-4.30649	1.65866e-05	0.000188078	Bacteria	Actinobacteriota	Actinobacteria	Propionibacteriales	Nocardioidaceae	Nocardioides	Control
ASV1452	2.06124	-2.08561	0.483572	-4.31293	1.61108e-05	0.00018332	Bacteria	Firmicutes	Clostridia	Oscillospirales	Ruminococcaceae	NA	Control
ASV4328	1.99527	-2.01456	0.466692	-4.31669	1.58389e-05	0.000180542	Bacteria	Acidobacteriota	Vicinamibacteria	Vicinamibacterales	NA	NA	Control
ASV2293	1.9954	-2.01468	0.466482	-4.31887	1.56828e-05	0.000179075	Bacteria	Actinobacteriota	Thermoleophilia	Gaiellales	NA	NA	Control
ASV2911	2.00242	-2.02055	0.467347	-4.32344	1.53612e-05	0.000175711	Bacteria	Actinobacteriota	Acidimicrobiia	IMCC26256	NA	NA	Control
ASV583	5.28004	-2.44794	0.56519	-4.33119	1.48305e-05	0.000169942	Bacteria	Firmicutes	Clostridia	Oscillospirales	Oscillospiraceae	UCG-003	Control
ASV2945	1.95662	-1.97	0.45454	-4.33405	1.46394e-05	0.00016834	Bacteria	Actinobacteriota	Acidimicrobiia	Microtrichales	Ilumatobacteraceae	NA	Control
ASV338	10.9577	-3.06	0.705182	-4.33931	1.42934e-05	0.000164651	Bacteria	Bacteroidota	Bacteroidia	Bacteroidales	Bacteroidaceae	Bacteroides	Control
ASV1831	3.37786	-2.25866	0.519508	-4.34769	1.37578e-05	0.000158763	Bacteria	Bacteroidota	Bacteroidia	Bacteroidales	Muribaculaceae	NA	Control
ASV4281	2.01485	-2.0366	0.468264	-4.34926	1.36598e-05	0.000157911	Bacteria	Actinobacteriota	Thermoleophilia	Gaiellales	Gaiellaceae	Gaiella	Control
ASV2930	2.01492	-2.03666	0.468195	-4.35002	1.36127e-05	0.000157646	Bacteria	Actinobacteriota	Thermoleophilia	Gaiellales	NA	NA	Control
ASV2413	2.01754	-2.03883	0.468388	-4.35287	1.34369e-05	0.000156165	Bacteria	Firmicutes	Bacilli	Bacillales	Bacillaceae	Bacillus	Control
ASV1111	9.29527	-2.61042	0.599113	-4.35715	1.31768e-05	0.000153416	Bacteria	Firmicutes	Clostridia	Oscillospirales	Oscillospiraceae	Oscillibacter	Control
ASV2382	1.94385	-1.95263	0.447919	-4.35933	1.30461e-05	0.000152439	Bacteria	Firmicutes	Clostridia	Lachnospirales	Lachnospiraceae	Lachnoclostridium	Control
ASV3035	1.94355	-1.95237	0.446946	-4.36826	1.25243e-05	0.000146606	Bacteria	Firmicutes	Clostridia	Lachnospirales	Lachnospiraceae	Lachnospiraceae NK4A136 group	Control
ASV1460	1.9446	-1.95324	0.447053	-4.36914	1.24738e-05	0.000146539	Bacteria	Firmicutes	Clostridia	Lachnospirales	Lachnospiraceae	Lachnospiraceae NK4A136 group	Control
ASV3434	1.84596	-1.83147	0.41866	-4.37461	1.21652e-05	0.000143171	Bacteria	Bacteroidota	Bacteroidia	Bacteroidales	Prevotellaceae	Prevotella	Control
ASV2246	2.03477	-2.05858	0.470064	-4.37937	1.19022e-05	0.00014033	Bacteria	Acidobacteriota	Acidobacteriae	Solibacterales	Solibacteraceae	Candidatus Solibacter	Control
ASV6670	2.03785	-2.06112	0.470335	-4.38225	1.1746e-05	0.000138991	Bacteria	Acidobacteriota	Acidobacteriae	Bryobacterales	Bryobacteraceae	Bryobacter	Control
ASV1976	3.69195	-2.12916	0.485586	-4.38473	1.1613e-05	0.000137918	Bacteria	Synergistota	Synergistia	Synergistales	Synergistaceae	Cloacibacillus	Control
ASV1457	5.69257	-2.47858	0.564887	-4.38774	1.14534e-05	0.00013627	Bacteria	Bacteroidota	Bacteroidia	Bacteroidales	Muribaculaceae	NA	Control
ASV1251	2.05714	-2.08224	0.474299	-4.39014	1.13279e-05	0.000135024	Bacteria	Actinobacteriota	Thermoleophilia	Solirubrobacterales	Solirubrobacteraceae	Conexibacter	Control
ASV3822	1.96413	-1.97625	0.44966	-4.39498	1.10781e-05	0.000132288	Bacteria	Bacteroidota	Bacteroidia	Bacteroidales	Prevotellaceae	Prevotella_9	Control
ASV1762	1.96073	-1.97345	0.448338	-4.40171	1.07403e-05	0.00012849	Bacteria	Proteobacteria	Alphaproteobacteria	Rhizobiales	Beijerinckiaceae	Psychroglaciecola	Control
ASV1598	2.0554	-2.08081	0.472521	-4.40364	1.0645e-05	0.000127818	Bacteria	Actinobacteriota	Thermoleophilia	Gaiellales	NA	NA	Control
ASV1127	2.17692	-2.03366	0.460854	-4.4128	1.02043e-05	0.000122753	Bacteria	Bacteroidota	Bacteroidia	Bacteroidales	Bacteroidaceae	Bacteroides	Control
ASV1268	2.18156	-2.20966	0.500369	-4.41607	1.00513e-05	0.000121136	Bacteria	Bacteroidota	Bacteroidia	Bacteroidales	Rikenellaceae	Alistipes	Control
ASV925	2.06129	-2.08565	0.472241	-4.41649	1.00316e-05	0.000121123	Bacteria	Proteobacteria	Alphaproteobacteria	Rhizobiales	Xanthobacteraceae	NA	Control
ASV2847	1.97794	-1.9942	0.451505	-4.41678	1.0018e-05	0.000121123	Bacteria	Actinobacteriota	Thermoleophilia	Gaiellales	Gaiellaceae	Gaiella	Control
ASV4926	2.05924	-1.96536	0.444146	-4.42502	9.64329e-06	0.000117084	Bacteria	Actinobacteriota	Actinobacteria	Corynebacteriales	Mycobacteriaceae	Mycobacterium	Control
ASV465	5.76392	-2.55558	0.577474	-4.42544	9.62441e-06	0.000117084	Bacteria	Bacteroidota	Bacteroidia	Bacteroidales	Prevotellaceae	Prevotella_9	Control
ASV2132	2.07698	-2.10351	0.474855	-4.42979	9.43254e-06	0.000115169	Bacteria	Proteobacteria	Alphaproteobacteria	Rhizobiales	Xanthobacteraceae	NA	Control
ASV3160	2.07347	-2.10066	0.473074	-4.44045	8.97726e-06	0.000109816	Bacteria	Firmicutes	Bacilli	Bacillales	Bacillaceae	NA	Control
ASV2839	1.99615	-2.01543	0.453395	-4.4452	8.78091e-06	0.000107818	Bacteria	Myxococcota	Myxococcia	Myxococcales	Anaeromyxobacteraceae	Anaeromyxobacter	Control
ASV5402	2.08222	-2.10777	0.473921	-4.44751	8.68701e-06	0.000106867	Bacteria	Bacteroidota	Bacteroidia	Bacteroidales	Muribaculaceae	NA	Control
ASV1081	2.08218	-2.10773	0.47384	-4.4482	8.65949e-06	0.000106729	Bacteria	Firmicutes	Negativicutes	Veillonellales-Selenomonadales	Veillonellaceae	Veillonella	Control
ASV600	16.7161	-2.97797	0.66815	-4.45703	8.31014e-06	0.000102618	Bacteria	Bacteroidota	Bacteroidia	Bacteroidales	Tannerellaceae	Parabacteroides	Control
ASV2552	2.0029	-2.02094	0.453413	-4.45717	8.30497e-06	0.000102618	Bacteria	Bacteroidota	Bacteroidia	Bacteroidales	Muribaculaceae	Muribaculum	Control
ASV5449	2.00342	-2.02136	0.453342	-4.45881	8.24163e-06	0.000102353	Bacteria	Bacteroidota	Bacteroidia	Bacteroidales	Muribaculaceae	NA	Control
ASV1278	2.25747	-2.28356	0.51207	-4.45946	8.21667e-06	0.000102238	Bacteria	Bacteroidota	Bacteroidia	Bacteroidales	Tannerellaceae	Parabacteroides	Control
ASV1813	5.423	-2.5526	0.571738	-4.46462	8.02096e-06	9.99936e-05	Bacteria	Firmicutes	Clostridia	Lachnospirales	Lachnospiraceae	Lachnoclostridium	Control
ASV1802	2.00008	-2.01865	0.451682	-4.46918	7.85189e-06	9.80735e-05	Bacteria	Proteobacteria	Alphaproteobacteria	Sphingomonadales	Sphingomonadaceae	Sphingomonas	Control
ASV1678	2.11559	-2.14426	0.479428	-4.47254	7.72962e-06	9.67315e-05	Bacteria	Actinobacteriota	Actinobacteria	Streptomycetales	Streptomycetaceae	Streptomyces	Control
ASV1686	2.10171	-2.12842	0.475214	-4.47886	7.50435e-06	9.40929e-05	Bacteria	Firmicutes	Negativicutes	Veillonellales-Selenomonadales	Veillonellaceae	Dialister	Control
ASV1533	2.11633	-2.14487	0.47712	-4.49545	6.9423e-06	8.73819e-05	Bacteria	Acidobacteriota	Acidobacteriae	Acidobacteriales	Acidobacteriaceae (Subgroup 1)	NA	Control
ASV1183	2.02204	-2.04257	0.45403	-4.49877	6.83491e-06	8.61965e-05	Bacteria	Bacteroidota	Bacteroidia	Bacteroidales	Prevotellaceae	Prevotella	Control
ASV246	10.9858	-3.08268	0.685214	-4.49886	6.83202e-06	8.61965e-05	Bacteria	Bacteroidota	Bacteroidia	Bacteroidales	Prevotellaceae	Prevotella_9	Control
ASV1659	2.11244	-2.14176	0.475965	-4.49981	6.80127e-06	8.61055e-05	Bacteria	Proteobacteria	Alphaproteobacteria	Rhizobiales	Methyloligellaceae	NA	Control
ASV1067	2.13128	-2.16136	0.47844	-4.51751	6.25712e-06	7.93705e-05	Bacteria	Firmicutes	Negativicutes	Veillonellales-Selenomonadales	Selenomonadaceae	Mitsuokella	Control
ASV2076	2.05502	-2.08062	0.460229	-4.52083	6.15963e-06	7.82862e-05	Bacteria	Proteobacteria	Alphaproteobacteria	Rhizobiales	Beijerinckiaceae	Microvirga	Control
ASV3113	2.13182	-2.16179	0.477343	-4.5288	5.93193e-06	7.55394e-05	Bacteria	Chloroflexi	Gitt-GS-136	NA	NA	NA	Control
ASV2262	2.03574	-2.05952	0.454518	-4.53123	5.86423e-06	7.48235e-05	Bacteria	Proteobacteria	Alphaproteobacteria	Elsterales	NA	NA	Control
ASV988	2.1367	-2.16567	0.477647	-4.53403	5.78692e-06	7.39818e-05	Bacteria	Actinobacteriota	Actinobacteria	Frankiales	Geodermatophilaceae	Blastococcus	Control
ASV1694	2.15494	-2.18449	0.48097	-4.54184	5.57656e-06	7.14326e-05	Bacteria	Chloroflexi	TK10	NA	NA	NA	Control
ASV1284	2.27989	-2.3618	0.5194	-4.54717	5.43713e-06	6.97837e-05	Bacteria	Firmicutes	Clostridia	Oscillospirales	Ruminococcaceae	NA	Control
ASV822	4.67166	-2.68163	0.588763	-4.55467	5.24667e-06	6.76053e-05	Bacteria	Bacteroidota	Bacteroidia	Bacteroidales	Prevotellaceae	Prevotella	Control
ASV1093	2.15558	-2.185	0.479482	-4.557	5.18901e-06	6.69948e-05	Bacteria	Actinobacteriota	Actinobacteria	Pseudonocardiales	Pseudonocardiaceae	Pseudonocardia	Control
ASV4229	2.43432	-2.12149	0.465179	-4.56058	5.10125e-06	6.62552e-05	Bacteria	Firmicutes	Clostridia	Oscillospirales	Ruminococcaceae	NA	Control
ASV912	2.24056	-2.32523	0.509753	-4.56149	5.07924e-06	6.6101e-05	Bacteria	Firmicutes	Bacilli	Erysipelotrichales	Erysipelotrichaceae	Dubosiella	Control
ASV818	2.33596	-2.35571	0.516005	-4.56529	4.98815e-06	6.50455e-05	Bacteria	Firmicutes	Bacilli	Lactobacillales	Lactobacillaceae	Lactobacillus	Control
ASV618	4.24117	-2.65766	0.582034	-4.56615	4.96752e-06	6.49063e-05	Bacteria	Proteobacteria	Gammaproteobacteria	Enterobacterales	Enterobacteriaceae	Klebsiella	Control
ASV1885	2.17157	-2.2018	0.482085	-4.56725	4.94162e-06	6.46975e-05	Bacteria	Firmicutes	Bacilli	Bacillales	Bacillaceae	Bacillus	Control
ASV1792	3.33628	-2.2715	0.497306	-4.5676	4.9334e-06	6.46975e-05	Bacteria	Firmicutes	Clostridia	Christensenellales	Christensenellaceae	Christensenellaceae R-7 group	Control
ASV213	2.33889	-2.3579	0.516138	-4.56835	4.91585e-06	6.46196e-05	Bacteria	Proteobacteria	Gammaproteobacteria	Enterobacterales	Enterobacteriaceae	Escherichia-Shigella	Control
ASV319	8.73985	-2.81473	0.615982	-4.5695	4.88898e-06	6.43962e-05	Bacteria	Firmicutes	Clostridia	Christensenellales	Christensenellaceae	Christensenellaceae R-7 group	Control
ASV838	18.2294	-3.13691	0.686366	-4.57031	4.86995e-06	6.42755e-05	Bacteria	Proteobacteria	Gammaproteobacteria	Burkholderiales	Sutterellaceae	Sutterella	Control
ASV162	2.29956	-2.37974	0.520392	-4.57298	4.80847e-06	6.35927e-05	Bacteria	Proteobacteria	Gammaproteobacteria	Enterobacterales	Enterobacteriaceae	Klebsiella	Control
ASV1971	2.18086	-2.20907	0.482329	-4.58001	4.64959e-06	6.1742e-05	Bacteria	Bacteroidota	Bacteroidia	Bacteroidales	Muribaculaceae	NA	Control
ASV1378	2.17911	-2.20771	0.480254	-4.59696	4.28704e-06	5.70439e-05	Bacteria	Firmicutes	Clostridia	Oscillospirales	Ruminococcaceae	NA	Control
ASV1470	2.11612	-2.14476	0.466224	-4.60027	4.21952e-06	5.64913e-05	Bacteria	Proteobacteria	Alphaproteobacteria	Rhizobiales	Hyphomicrobiaceae	Hyphomicrobium	Control
ASV1250	2.07879	-2.10503	0.457562	-4.60054	4.21403e-06	5.64913e-05	Bacteria	Actinobacteriota	Actinobacteria	Propionibacteriales	Nocardioidaceae	Kribbella	Control
ASV1642	2.23785	-2.26494	0.491819	-4.60523	4.12004e-06	5.53869e-05	Bacteria	Bacteroidota	Bacteroidia	Bacteroidales	Bacteroidaceae	Bacteroides	Control
ASV792	2.31638	-2.33804	0.507636	-4.60574	4.11006e-06	5.53669e-05	Bacteria	Firmicutes	Clostridia	Lachnospirales	Lachnospiraceae	Lachnospira	Control
ASV727	14.1156	-3.04939	0.661684	-4.60853	4.05528e-06	5.47421e-05	Bacteria	Bacteroidota	Bacteroidia	Bacteroidales	Bacteroidaceae	Bacteroides	Control
ASV1461	2.09735	-2.12496	0.460731	-4.61214	3.9854e-06	5.40224e-05	Bacteria	Actinobacteriota	Actinobacteria	Frankiales	NA	NA	Control
ASV1980	2.19224	-2.22204	0.481673	-4.61317	3.9658e-06	5.38688e-05	Bacteria	Actinobacteriota	Actinobacteria	Pseudonocardiales	Pseudonocardiaceae	Pseudonocardia	Control
ASV47	716.583	-4.02999	0.873494	-4.61364	3.95673e-06	5.38578e-05	Bacteria	Bacteroidota	Bacteroidia	Bacteroidales	Prevotellaceae	Prevotella_9	Control
ASV5759	2.08165	-2.10729	0.456637	-4.6148	3.93468e-06	5.36697e-05	Bacteria	Bacteroidota	Bacteroidia	Bacteroidales	Muribaculaceae	NA	Control
ASV1363	2.21338	-2.24235	0.48508	-4.62265	3.78875e-06	5.20056e-05	Bacteria	Actinobacteriota	Thermoleophilia	Gaiellales	NA	NA	Control
ASV4257	2.10149	-2.12822	0.45842	-4.6425	3.44212e-06	4.77503e-05	Bacteria	Bacteroidota	Bacteroidia	Bacteroidales	Muribaculaceae	NA	Control
ASV1584	2.11686	-2.14536	0.462097	-4.64266	3.43956e-06	4.77503e-05	Bacteria	Actinobacteriota	MB-A2-108	NA	NA	NA	Control
ASV2551	2.21927	-2.24688	0.483148	-4.6505	3.31124e-06	4.63289e-05	Bacteria	Actinobacteriota	Coriobacteriia	Coriobacteriales	Eggerthellaceae	Enterorhabdus	Control
ASV761	21.5313	-3.28483	0.705838	-4.65379	3.25883e-06	4.56936e-05	Bacteria	Proteobacteria	Gammaproteobacteria	Burkholderiales	Sutterellaceae	Sutterella	Control
ASV930	4.43325	-2.54632	0.546639	-4.65814	3.19085e-06	4.49338e-05	Bacteria	Bacteroidota	Bacteroidia	Bacteroidales	Bacteroidaceae	Bacteroides	Control
ASV3394	2.29508	-2.15181	0.461483	-4.6628	3.11932e-06	4.41171e-05	Bacteria	Actinobacteriota	Thermoleophilia	Gaiellales	NA	NA	Control
ASV2300	2.08174	-2.10735	0.451381	-4.66868	3.03144e-06	4.29674e-05	Bacteria	Firmicutes	Clostridia	Clostridia vadinBB60 group	NA	NA	Control
ASV2650	2.22927	-2.25841	0.48323	-4.67357	2.96005e-06	4.21387e-05	Bacteria	Firmicutes	Bacilli	Bacillales	Bacillaceae	Bacillus	Control
ASV2423	2.2294	-2.25851	0.483219	-4.67389	2.95554e-06	4.21387e-05	Bacteria	Actinobacteriota	Thermoleophilia	Gaiellales	NA	NA	Control
ASV2106	2.23916	-2.26594	0.483794	-4.68368	2.81767e-06	4.02877e-05	Bacteria	Firmicutes	Clostridia	Lachnospirales	Lachnospiraceae	Anaerostipes	Control
ASV1743	4.5129	-2.58679	0.552033	-4.68593	2.78691e-06	4.00234e-05	Bacteria	Actinobacteriota	Actinobacteria	Pseudonocardiales	Pseudonocardiaceae	Amycolatopsis	Control
ASV91	104.74	-3.73772	0.796114	-4.69496	2.66664e-06	3.83808e-05	Bacteria	Bacteroidota	Bacteroidia	Bacteroidales	Bacteroidaceae	Bacteroides	Control
ASV1954	3.88818	-2.51567	0.534697	-4.70485	2.54053e-06	3.68914e-05	Bacteria	Bacteroidota	Bacteroidia	Bacteroidales	Muribaculaceae	NA	Control
ASV1805	2.19748	-2.22611	0.472605	-4.7103	2.47349e-06	3.62407e-05	Bacteria	Proteobacteria	Alphaproteobacteria	Elsterales	NA	NA	Control
ASV1325	2.27215	-2.29822	0.487743	-4.71196	2.45343e-06	3.60278e-05	Bacteria	Acidobacteriota	Acidobacteriae	Acidobacteriales	NA	NA	Control
ASV2964	2.15349	-2.18348	0.462008	-4.72607	2.28905e-06	3.36899e-05	Bacteria	Actinobacteriota	Actinobacteria	Propionibacteriales	Nocardioidaceae	Nocardioides	Control
ASV1451	2.15696	-2.18614	0.462481	-4.72698	2.27888e-06	3.36161e-05	Bacteria	Actinobacteriota	Actinobacteria	Pseudonocardiales	Pseudonocardiaceae	Actinomycetospora	Control
ASV147	28.4649	-3.13527	0.66248	-4.73262	2.21639e-06	3.29177e-05	Bacteria	Proteobacteria	Gammaproteobacteria	Enterobacterales	Pasteurellaceae	Haemophilus	Control
ASV1676	2.4145	-2.42446	0.512239	-4.73305	2.21167e-06	3.29177e-05	Bacteria	Proteobacteria	Alphaproteobacteria	Elsterales	NA	NA	Control
ASV1853	2.27363	-2.29935	0.485597	-4.7351	2.1895e-06	3.26672e-05	Bacteria	Actinobacteriota	Thermoleophilia	Solirubrobacterales	Solirubrobacteraceae	Conexibacter	Control
ASV1091	2.27395	-2.29959	0.485614	-4.73542	2.18601e-06	3.26672e-05	Bacteria	Actinobacteriota	Actinobacteria	Frankiales	Acidothermaceae	Acidothermus	Control
ASV1309	2.27714	-2.30197	0.485768	-4.73882	2.14967e-06	3.22203e-05	Bacteria	Proteobacteria	Gammaproteobacteria	Steroidobacterales	Steroidobacteraceae	Steroidobacter	Control
ASV476	33.2727	-2.85048	0.601365	-4.74002	2.13694e-06	3.21034e-05	Bacteria	Bacteroidota	Bacteroidia	Bacteroidales	Marinifilaceae	Odoribacter	Control
ASV1160	2.31097	-2.33404	0.490534	-4.75817	1.95359e-06	2.95531e-05	Bacteria	Actinobacteriota	Actinobacteria	Streptomycetales	Streptomycetaceae	Streptomyces	Control
ASV1426	2.21402	-2.2429	0.471325	-4.75873	1.94819e-06	2.95401e-05	Bacteria	Actinobacteriota	Thermoleophilia	Gaiellales	NA	NA	Control
ASV2936	2.35559	-2.3732	0.498244	-4.76313	1.90615e-06	2.90488e-05	Bacteria	Bacteroidota	Bacteroidia	Bacteroidales	Rikenellaceae	Rikenellaceae RC9 gut group	Control
ASV2215	2.18086	-2.20903	0.463726	-4.76365	1.90123e-06	2.90488e-05	Bacteria	Firmicutes	Clostridia	Lachnospirales	Lachnospiraceae	Lachnospiraceae NK4A136 group	Control
ASV1393	2.20096	-2.22875	0.467159	-4.77086	1.8344e-06	2.81418e-05	Bacteria	Proteobacteria	Alphaproteobacteria	Rhodospirillales	NA	NA	Control
ASV2084	2.19222	-2.22215	0.464653	-4.78239	1.73224e-06	2.67002e-05	Bacteria	Actinobacteriota	Thermoleophilia	Gaiellales	NA	NA	Control
ASV2020	2.27906	-2.30339	0.481187	-4.7869	1.69381e-06	2.61697e-05	Bacteria	Bacteroidota	Bacteroidia	Bacteroidales	Muribaculaceae	NA	Control
ASV1112	2.31341	-2.33585	0.48773	-4.78923	1.67422e-06	2.59285e-05	Bacteria	Actinobacteriota	Thermoleophilia	Gaiellales	NA	NA	Control
ASV1523	2.2154	-2.24396	0.466861	-4.80649	1.53605e-06	2.39594e-05	Bacteria	Actinobacteriota	Thermoleophilia	Gaiellales	NA	NA	Control
ASV4542	2.1205	-2.14819	0.44631	-4.81324	1.48506e-06	2.32197e-05	Bacteria	Bacteroidota	Bacteroidia	Bacteroidales	Muribaculaceae	NA	Control
ASV554	2.48017	-2.48112	0.515265	-4.81524	1.47025e-06	2.30989e-05	Bacteria	Firmicutes	Negativicutes	Veillonellales-Selenomonadales	Veillonellaceae	Dialister	Control
ASV2626	2.21215	-2.24153	0.465463	-4.8157	1.46688e-06	2.30989e-05	Bacteria	Actinobacteriota	Acidimicrobiia	Microtrichales	Ilumatobacteraceae	NA	Control
ASV614	2.73008	-2.4164	0.501261	-4.82064	1.43098e-06	2.25907e-05	Bacteria	Bacteroidota	Bacteroidia	Bacteroidales	Prevotellaceae	Prevotella_9	Control
ASV232	1.98432	-1.9993	0.41463	-4.82189	1.42203e-06	2.25039e-05	Bacteria	Desulfobacterota	Desulfovibrionia	Desulfovibrionales	Desulfovibrionaceae	Desulfovibrio	Control
ASV2202	2.35085	-2.36977	0.490359	-4.83272	1.34677e-06	2.14169e-05	Bacteria	Acidobacteriota	Vicinamibacteria	Vicinamibacterales	Vicinamibacteraceae	NA	Control
ASV2138	2.19935	-2.22753	0.460251	-4.83981	1.29965e-06	2.0769e-05	Bacteria	Firmicutes	Clostridia	Clostridia vadinBB60 group	NA	NA	Control
ASV1808	2.35223	-2.37077	0.489454	-4.84371	1.2744e-06	2.05162e-05	Bacteria	Actinobacteriota	Thermoleophilia	Solirubrobacterales	Solirubrobacteraceae	Conexibacter	Control
ASV629	2.35563	-2.37323	0.489815	-4.84515	1.26515e-06	2.04177e-05	Bacteria	Proteobacteria	Gammaproteobacteria	Enterobacterales	Enterobacteriaceae	NA	Control
ASV1097	2.27268	-2.29868	0.474022	-4.84932	1.23887e-06	2.00433e-05	Bacteria	Actinobacteriota	Thermoleophilia	Gaiellales	NA	NA	Control
ASV2340	2.51261	-2.50599	0.516749	-4.84953	1.23756e-06	2.00433e-05	Bacteria	Actinobacteriota	Actinobacteria	Streptomycetales	Streptomycetaceae	Streptomyces	Control
ASV1131	2.25752	-2.28359	0.468432	-4.87496	1.0883e-06	1.77838e-05	Bacteria	Firmicutes	Clostridia	Clostridiales	Clostridiaceae	Clostridium sensu stricto 1	Control
ASV891	2.25965	-2.28516	0.46856	-4.87699	1.07717e-06	1.76461e-05	Bacteria	Firmicutes	Bacilli	Erysipelotrichales	Erysipelotrichaceae	Dubosiella	Control
ASV2321	2.19221	-2.22223	0.454147	-4.8932	9.92077e-07	1.62931e-05	Bacteria	Proteobacteria	Alphaproteobacteria	Rhizobiales	Rhizobiaceae	Allorhizobium-Neorhizobium-Pararhizobium-Rhizobium	Control
ASV5231	2.30791	-2.33189	0.475185	-4.90733	9.23229e-07	1.52391e-05	Bacteria	Actinobacteriota	Acidimicrobiia	IMCC26256	NA	NA	Control
ASV845	4.71034	-2.85791	0.580466	-4.92348	8.50193e-07	1.41771e-05	Bacteria	Bacteroidota	Bacteroidia	Bacteroidales	Prevotellaceae	Prevotella	Control
ASV1505	2.4286	-2.43726	0.494853	-4.92523	8.42624e-07	1.40869e-05	Bacteria	Actinobacteriota	Thermoleophilia	Gaiellales	NA	NA	Control
ASV3922	2.29759	-2.32072	0.470476	-4.9327	8.11025e-07	1.36638e-05	Bacteria	Bacteroidota	Bacteroidia	Bacteroidales	Marinifilaceae	Odoribacter	Control
ASV1367	2.66955	-2.62752	0.531875	-4.94011	7.8077e-07	1.31881e-05	Bacteria	Bacteroidota	Bacteroidia	Bacteroidales	Muribaculaceae	NA	Control
ASV3717	2.39697	-2.13878	0.432212	-4.94844	7.48091e-07	1.27351e-05	Bacteria	Firmicutes	Clostridia	Lachnospirales	Lachnospiraceae	Howardella	Control
ASV356	38.4289	-3.64257	0.733303	-4.96735	6.78752e-07	1.1646e-05	Bacteria	Bacteroidota	Bacteroidia	Bacteroidales	Prevotellaceae	Prevotella_9	Control
ASV1318	2.35106	-2.36997	0.476994	-4.96856	6.74517e-07	1.16038e-05	Bacteria	Actinobacteriota	Thermoleophilia	Gaiellales	NA	NA	Control
ASV2884	2.45364	-2.29509	0.460714	-4.9816	6.30619e-07	1.09062e-05	Bacteria	Bacteroidota	Bacteroidia	Bacteroidales	Tannerellaceae	Parabacteroides	Control
ASV1402	2.21827	-2.24611	0.450517	-4.98563	6.17599e-07	1.07094e-05	Bacteria	Firmicutes	Clostridia	Lachnospirales	Lachnospiraceae	Coprococcus	Control
ASV666	17.8064	-2.98377	0.598415	-4.98612	6.16031e-07	1.07094e-05	Bacteria	Firmicutes	Clostridia	Oscillospirales	Oscillospiraceae	UCG-003	Control
ASV750	2.46869	-2.47071	0.49515	-4.98982	6.04358e-07	1.05359e-05	Bacteria	Bacteroidota	Bacteroidia	Bacteroidales	Prevotellaceae	Prevotella	Control
ASV4852	2.33732	-2.35667	0.472158	-4.99128	5.99797e-07	1.05126e-05	Bacteria	Firmicutes	Clostridia	Oscillospirales	Butyricicoccaceae	Butyricicoccus	Control
ASV3070	2.35607	-2.37354	0.474723	-4.99983	5.738e-07	1.0084e-05	Bacteria	Actinobacteriota	Coriobacteriia	Coriobacteriales	Eggerthellaceae	Enterorhabdus	Control
ASV749	3.13418	-2.60244	0.519148	-5.0129	5.36145e-07	9.44775e-06	Bacteria	Bacteroidota	Bacteroidia	Bacteroidales	Muribaculaceae	NA	Control
ASV2835	2.3541	-2.37215	0.472042	-5.02529	5.02684e-07	8.90624e-06	Bacteria	Firmicutes	Clostridia	Lachnospirales	Lachnospiraceae	[Ruminococcus] gauvreauii group	Control
ASV1358	2.7717	-2.70275	0.536584	-5.03697	4.72967e-07	8.44861e-06	Bacteria	Firmicutes	Negativicutes	Acidaminococcales	Acidaminococcaceae	Acidaminococcus	Control
ASV1769	2.39403	-2.40699	0.477759	-5.03807	4.70246e-07	8.42308e-06	Bacteria	Proteobacteria	Alphaproteobacteria	Elsterales	NA	NA	Control
ASV1316	2.51589	-2.5082	0.497267	-5.04397	4.55966e-07	8.21243e-06	Bacteria	Bacteroidota	Bacteroidia	Bacteroidales	Barnesiellaceae	Coprobacter	Control
ASV1435	2.43491	-2.44168	0.483447	-5.05055	4.40532e-07	8.00075e-06	Bacteria	Bacteroidota	Bacteroidia	Bacteroidales	Tannerellaceae	Parabacteroides	Control
ASV2566	2.38808	-2.40284	0.474659	-5.06224	4.14357e-07	7.56754e-06	Bacteria	Firmicutes	Bacilli	Bacillales	Bacillaceae	NA	Control
ASV782	2.53224	-2.52175	0.497989	-5.06388	4.10813e-07	7.52388e-06	Bacteria	Bacteroidota	Bacteroidia	Bacteroidales	Prevotellaceae	Alloprevotella	Control
ASV2786	2.61068	-2.58313	0.509074	-5.07417	3.89194e-07	7.1682e-06	Bacteria	Bacteroidota	Bacteroidia	Bacteroidales	Muribaculaceae	NA	Control
ASV1108	2.57297	-2.60861	0.513337	-5.08166	3.74149e-07	6.91063e-06	Bacteria	Bacteroidota	Bacteroidia	Bacteroidales	Bacteroidaceae	Bacteroides	Control
ASV1202	2.55522	-2.53959	0.499009	-5.08926	3.59468e-07	6.69638e-06	Bacteria	Bacteroidota	Bacteroidia	Bacteroidales	Barnesiellaceae	Coprobacter	Control
ASV4723	2.4145	-2.42445	0.476372	-5.08942	3.59163e-07	6.69638e-06	Bacteria	Bacteroidota	Bacteroidia	Bacteroidales	Muribaculaceae	NA	Control
ASV847	10.089	-3.13546	0.616054	-5.08958	3.58861e-07	6.69638e-06	Bacteria	Firmicutes	Negativicutes	Acidaminococcales	Acidaminococcaceae	Phascolarctobacterium	Control
ASV2799	2.40717	-2.41938	0.474766	-5.09595	3.46996e-07	6.53877e-06	Bacteria	Acidobacteriota	Acidobacteriae	Bryobacterales	Bryobacteraceae	Bryobacter	Control
ASV895	2.65259	-2.61459	0.512974	-5.09693	3.45204e-07	6.52385e-06	Bacteria	Bacteroidota	Bacteroidia	Bacteroidales	Bacteroidaceae	Bacteroides	Control
ASV1290	3.43178	-2.65168	0.518111	-5.11798	3.08832e-07	5.87051e-06	Bacteria	Bacteroidota	Bacteroidia	Bacteroidales	Tannerellaceae	Parabacteroides	Control
ASV5492	2.43543	-2.44203	0.477022	-5.11933	3.06626e-07	5.84562e-06	Bacteria	Bacteroidota	Bacteroidia	Bacteroidales	Muribaculaceae	NA	Control
ASV2369	2.59333	-2.56951	0.501416	-5.1245	2.98325e-07	5.70404e-06	Bacteria	Bacteroidota	Bacteroidia	Bacteroidales	Muribaculaceae	NA	Control
ASV2077	2.4452	-2.45179	0.477933	-5.13	2.89748e-07	5.55634e-06	Bacteria	Proteobacteria	Alphaproteobacteria	Rhizobiales	Rhizobiaceae	Mesorhizobium	Control
ASV1177	2.62345	-2.59364	0.505541	-5.13042	2.89095e-07	5.55634e-06	Bacteria	Actinobacteriota	Thermoleophilia	Gaiellales	NA	NA	Control
ASV3408	2.4458	-2.45221	0.476991	-5.14099	2.73295e-07	5.2875e-06	Bacteria	Actinobacteriota	Actinobacteria	Propionibacteriales	Nocardioidaceae	Nocardioides	Control
ASV1391	2.4688	-2.47083	0.480509	-5.14211	2.71668e-07	5.27166e-06	Bacteria	Actinobacteriota	Actinobacteria	Micromonosporales	Micromonosporaceae	Dactylosporangium	Control
ASV1306	2.488	-2.48668	0.483456	-5.14356	2.69587e-07	5.2469e-06	Bacteria	Verrucomicrobiota	Verrucomicrobiae	Chthoniobacterales	Chthoniobacteraceae	Candidatus Udaeobacter	Control
ASV1763	2.4839	-2.48393	0.48209	-5.15241	2.57153e-07	5.01988e-06	Bacteria	Methylomirabilota	Methylomirabilia	Rokubacteriales	NA	NA	Control
ASV1229	2.64307	-2.60847	0.506254	-5.15249	2.57049e-07	5.01988e-06	Bacteria	Proteobacteria	Alphaproteobacteria	Sphingomonadales	Sphingomonadaceae	Sphingomonas	Control
ASV1651	2.46954	-2.47134	0.478593	-5.16376	2.42032e-07	4.76752e-06	Bacteria	Actinobacteriota	Actinobacteria	Frankiales	Frankiaceae	Jatrophihabitans	Control
ASV2001	2.46782	-2.47018	0.477726	-5.1707	2.33217e-07	4.6218e-06	Bacteria	Acidobacteriota	Subgroup 5	NA	NA	NA	Control
ASV1593	2.47018	-2.47177	0.477955	-5.17156	2.32148e-07	4.61465e-06	Bacteria	Gemmatimonadota	Gemmatimonadetes	Gemmatimonadales	Gemmatimonadaceae	NA	Control
ASV2657	2.48419	-2.48413	0.48001	-5.17518	2.27694e-07	4.53995e-06	Bacteria	Proteobacteria	Gammaproteobacteria	Xanthomonadales	Rhodanobacteraceae	Dokdonella	Control
ASV2120	2.50322	-2.49971	0.482998	-5.1754	2.27418e-07	4.53995e-06	Bacteria	Gemmatimonadota	Gemmatimonadetes	Gemmatimonadales	Gemmatimonadaceae	Gemmatimonas	Control
ASV1172	7.39999	-3.05514	0.590063	-5.17765	2.247e-07	4.50784e-06	Bacteria	Bacteroidota	Bacteroidia	Bacteroidales	Muribaculaceae	NA	Control
ASV729	2.64434	-2.6093	0.503952	-5.17766	2.24685e-07	4.50784e-06	Bacteria	Bacteroidota	Bacteroidia	Bacteroidales	Prevotellaceae	Prevotella	Control
ASV1077	2.50794	-2.50287	0.482176	-5.19078	2.09415e-07	4.24033e-06	Bacteria	Gemmatimonadota	Gemmatimonadetes	Gemmatimonadales	Gemmatimonadaceae	NA	Control
ASV2176	2.50428	-2.50044	0.479645	-5.21311	1.85705e-07	3.78374e-06	Bacteria	Acidobacteriota	Vicinamibacteria	Vicinamibacterales	NA	NA	Control
ASV454	6.14723	-3.14014	0.601959	-5.21653	1.82304e-07	3.72608e-06	Bacteria	Firmicutes	Negativicutes	Veillonellales-Selenomonadales	Selenomonadaceae	Megamonas	Control
ASV1475	2.51384	-2.5068	0.479421	-5.2288	1.7061e-07	3.49804e-06	Bacteria	Bacteroidota	Bacteroidia	Bacteroidales	Muribaculaceae	NA	Control
ASV953	2.92469	-2.80555	0.53538	-5.2403	1.60313e-07	3.30772e-06	Bacteria	Firmicutes	Negativicutes	Acidaminococcales	Acidaminococcaceae	Acidaminococcus	Control
ASV2372	2.54318	-2.53166	0.482618	-5.24568	1.55711e-07	3.23324e-06	Bacteria	Proteobacteria	Alphaproteobacteria	Rhizobiales	Xanthobacteraceae	NA	Control
ASV561	3.48727	-2.81078	0.535291	-5.25094	1.51326e-07	3.15223e-06	Bacteria	Bacteroidota	Bacteroidia	Bacteroidales	Prevotellaceae	Prevotella_9	Control
ASV3239	2.43661	-2.44281	0.464485	-5.25918	1.44701e-07	3.02389e-06	Bacteria	Bacteroidota	Bacteroidia	Bacteroidales	Muribaculaceae	NA	Control
ASV180	2.94855	-2.82083	0.536287	-5.25992	1.44121e-07	3.02145e-06	Bacteria	Proteobacteria	Gammaproteobacteria	Enterobacterales	Enterobacteriaceae	Klebsiella	Control
ASV1376	2.43534	-2.44196	0.463945	-5.26347	1.41365e-07	2.98285e-06	Bacteria	Firmicutes	Bacilli	Erysipelotrichales	Erysipelotrichaceae	Allobaculum	Control
ASV3218	3.10235	-2.58141	0.489859	-5.26969	1.36654e-07	2.90223e-06	Bacteria	Bacteroidota	Bacteroidia	Bacteroidales	Muribaculaceae	NA	Control
ASV1032	2.74203	-2.68096	0.508612	-5.27113	1.35586e-07	2.88895e-06	Bacteria	Actinobacteriota	Actinobacteria	Pseudonocardiales	Pseudonocardiaceae	Pseudonocardia	Control
ASV923	2.83055	-2.74205	0.519654	-5.27668	1.31542e-07	2.81198e-06	Bacteria	Firmicutes	Clostridia	Oscillospirales	Oscillospiraceae	UCG-002	Control
ASV1474	2.84616	-2.75306	0.52172	-5.27688	1.31399e-07	2.81198e-06	Bacteria	Firmicutes	Clostridia	Oscillospirales	Ruminococcaceae	Faecalibacterium	Control
ASV167	137	-4.11509	0.77914	-5.28158	1.28077e-07	2.76649e-06	Bacteria	Firmicutes	Clostridia	Oscillospirales	Oscillospiraceae	UCG-005	Control
ASV346	2.43408	-2.4411	0.462174	-5.28178	1.27934e-07	2.76649e-06	Bacteria	Proteobacteria	Gammaproteobacteria	Enterobacterales	Enterobacteriaceae	Salmonella	Control
ASV892	2.58771	-2.56586	0.48348	-5.30705	1.11411e-07	2.42942e-06	Bacteria	Bacteroidota	Bacteroidia	Bacteroidales	Tannerellaceae	Parabacteroides	Control
ASV2111	2.40732	-2.41964	0.45266	-5.34539	9.02235e-08	2.0077e-06	Bacteria	Actinobacteriota	Thermoleophilia	Gaiellales	NA	NA	Control
ASV1557	2.64679	-2.61089	0.487592	-5.35467	8.57134e-08	1.92707e-06	Bacteria	Acidobacteriota	Acidobacteriae	Bryobacterales	Bryobacteraceae	Bryobacter	Control
ASV2078	2.68957	-2.64227	0.493278	-5.35655	8.4828e-08	1.91377e-06	Bacteria	Firmicutes	Clostridia	Lachnospirales	Lachnospiraceae	Lachnospira	Control
ASV2726	2.8872	-2.57888	0.481137	-5.35996	8.32385e-08	1.88443e-06	Bacteria	Bacteroidota	Bacteroidia	Bacteroidales	Bacteroidaceae	Bacteroides	Control
ASV2012	2.64098	-2.60722	0.486048	-5.36413	8.13395e-08	1.84785e-06	Bacteria	Actinobacteriota	Actinobacteria	Propionibacteriales	Nocardioidaceae	Marmoricola	Control
ASV965	2.80691	-2.77921	0.517958	-5.3657	8.06342e-08	1.83823e-06	Bacteria	Firmicutes	Clostridia	Oscillospirales	Ruminococcaceae	Faecalibacterium	Control
ASV1870	2.67121	-2.62856	0.488775	-5.37785	7.53796e-08	1.73055e-06	Bacteria	Firmicutes	Clostridia	Oscillospirales	[Eubacterium] coprostanoligenes group	NA	Control
ASV1361	2.703	-2.65279	0.493042	-5.38045	7.42996e-08	1.71178e-06	Bacteria	Actinobacteriota	Thermoleophilia	Gaiellales	NA	NA	Control
ASV1156	2.66556	-2.62502	0.487657	-5.38293	7.32847e-08	1.69438e-06	Bacteria	Acidobacteriota	Acidobacteriae	Acidobacteriales	NA	NA	Control
ASV1750	2.54349	-2.53194	0.469546	-5.3923	6.95598e-08	1.61399e-06	Bacteria	Proteobacteria	Alphaproteobacteria	Acetobacterales	Acetobacteraceae	NA	Control
ASV1004	2.72319	-2.66738	0.493876	-5.40091	6.63036e-08	1.54946e-06	Bacteria	Proteobacteria	Alphaproteobacteria	Rhizobiales	Hyphomicrobiaceae	Pedomicrobium	Control
ASV832	2.98483	-2.84441	0.526546	-5.40201	6.58986e-08	1.54554e-06	Bacteria	Firmicutes	Clostridia	Lachnospirales	Lachnospiraceae	Lachnoclostridium	Control
ASV635	5.99351	-3.24017	0.59979	-5.40217	6.58402e-08	1.54554e-06	Bacteria	Firmicutes	Clostridia	Oscillospirales	Ruminococcaceae	Ruminococcus	Control
ASV321	18.6364	-3.64495	0.674399	-5.40475	6.48994e-08	1.53313e-06	Bacteria	Bacteroidota	Bacteroidia	Bacteroidales	Muribaculaceae	NA	Control
ASV687	2.89109	-2.78448	0.514518	-5.41182	6.23874e-08	1.48455e-06	Bacteria	Firmicutes	Clostridia	Oscillospirales	Ruminococcaceae	Faecalibacterium	Control
ASV1231	2.74278	-2.68146	0.493139	-5.43754	5.40216e-08	1.29493e-06	Bacteria	Proteobacteria	Alphaproteobacteria	Rhizobiales	Xanthobacteraceae	NA	Control
ASV1603	2.71967	-2.66523	0.489269	-5.44738	5.11177e-08	1.23199e-06	Bacteria	Actinobacteriota	Actinobacteria	Streptomycetales	Streptomycetaceae	Streptomyces	Control
ASV2922	2.55256	-2.5378	0.465079	-5.4567	4.85054e-08	1.17567e-06	Bacteria	Firmicutes	Bacilli	Lactobacillales	Lactobacillaceae	Lactobacillus	Control
ASV3371	2.61099	-2.58332	0.472982	-5.46177	4.7142e-08	1.14689e-06	Bacteria	Actinobacteriota	Coriobacteriia	Coriobacteriales	Atopobiaceae	Coriobacteriaceae UCG-002	Control
ASV2112	2.96673	-2.83267	0.517839	-5.47018	4.49569e-08	1.09782e-06	Bacteria	Bacteroidota	Bacteroidia	Bacteroidales	Rikenellaceae	Alistipes	Control
ASV4691	2.76911	-2.69948	0.492234	-5.48413	4.15502e-08	1.02229e-06	Bacteria	Bacteroidota	Bacteroidia	Bacteroidales	Muribaculaceae	NA	Control
ASV550	2.90922	-2.79501	0.508968	-5.49152	3.98491e-08	9.84152e-07	Bacteria	Bacteroidota	Bacteroidia	Bacteroidales	Rikenellaceae	Alistipes	Control
ASV448	3.36155	-3.06687	0.558405	-5.4922	3.96952e-08	9.84079e-07	Bacteria	Bacteroidota	Bacteroidia	Bacteroidales	Bacteroidaceae	Bacteroides	Control
ASV1827	2.57349	-2.55405	0.463137	-5.51468	3.49418e-08	8.72876e-07	Bacteria	Firmicutes	Clostridia	Oscillospirales	[Eubacterium] coprostanoligenes group	NA	Control
ASV403	26.1293	-3.79465	0.687371	-5.52053	3.37982e-08	8.50827e-07	Bacteria	Firmicutes	Bacilli	Lactobacillales	Lactobacillaceae	Ligilactobacillus	Control
ASV1071	3.29753	-3.03162	0.548667	-5.52544	3.28669e-08	8.3059e-07	Bacteria	Proteobacteria	Gammaproteobacteria	Burkholderiales	Sutterellaceae	Sutterella	Control
ASV2898	2.57253	-2.55344	0.462059	-5.52623	3.27182e-08	8.30049e-07	Bacteria	Firmicutes	Clostridia	Oscillospirales	Oscillospiraceae	Oscillibacter	Control
ASV1359	3.02464	-2.76868	0.500991	-5.5264	3.26859e-08	8.30049e-07	Bacteria	Firmicutes	Clostridia	Clostridia vadinBB60 group	NA	NA	Control
ASV766	2.81878	-2.73505	0.494645	-5.52933	3.21464e-08	8.21939e-07	Bacteria	Bacteroidota	Bacteroidia	Bacteroidales	Tannerellaceae	Parabacteroides	Control
ASV1728	3.14522	-2.94321	0.53161	-5.53642	3.08718e-08	7.95589e-07	Bacteria	Firmicutes	Clostridia	Oscillospirales	Ruminococcaceae	Negativibacillus	Control
ASV1499	3.03744	-2.87808	0.519827	-5.53662	3.08373e-08	7.95589e-07	Bacteria	Acidobacteriota	Acidobacteriae	Acidobacteriales	NA	NA	Control
ASV1001	2.8603	-2.76316	0.497669	-5.55221	2.82085e-08	7.32745e-07	Bacteria	Actinobacteriota	Actinobacteria	Frankiales	Geodermatophilaceae	Geodermatophilus	Control
ASV1482	2.87961	-2.77617	0.499884	-5.55363	2.79802e-08	7.29724e-07	Bacteria	Actinobacteriota	Actinobacteria	Frankiales	NA	NA	Control
ASV1286	2.86989	-2.76874	0.496046	-5.58161	2.38299e-08	6.31588e-07	Bacteria	Firmicutes	Clostridia	Oscillospirales	[Eubacterium] coprostanoligenes group	NA	Control
ASV2484	2.88672	-2.78029	0.497919	-5.58381	2.35303e-08	6.26194e-07	Bacteria	Bacteroidota	Bacteroidia	Bacteroidales	Muribaculaceae	NA	Control
ASV1146	2.89944	-2.78938	0.499389	-5.58558	2.32918e-08	6.22388e-07	Bacteria	Proteobacteria	Alphaproteobacteria	Rhizobiales	Xanthobacteraceae	Pseudolabrys	Control
ASV619	3.12092	-2.92894	0.523618	-5.59365	2.2234e-08	5.99379e-07	Bacteria	Firmicutes	Bacilli	Bacillales	Bacillaceae	NA	Control
ASV1096	2.90029	-2.78987	0.498424	-5.59737	2.17624e-08	5.91213e-07	Bacteria	Proteobacteria	Alphaproteobacteria	Rhizobiales	Xanthobacteraceae	Afipia	Control
ASV879	2.97592	-2.8394	0.506783	-5.60279	2.10928e-08	5.75418e-07	Bacteria	Proteobacteria	Alphaproteobacteria	Rhizobiales	Xanthobacteraceae	Bradyrhizobium	Control
ASV2327	2.89553	-2.78713	0.497133	-5.6064	2.06576e-08	5.65913e-07	Bacteria	Proteobacteria	Gammaproteobacteria	Steroidobacterales	Steroidobacteraceae	Steroidobacter	Control
ASV1174	2.92183	-2.80392	0.499652	-5.61174	2.00303e-08	5.51043e-07	Bacteria	Actinobacteriota	Actinobacteria	Micrococcales	Micrococcaceae	Pseudarthrobacter	Control
ASV1641	2.75842	-2.69309	0.47889	-5.6236	1.87015e-08	5.18867e-07	Bacteria	Proteobacteria	Gammaproteobacteria	Burkholderiales	SC-I-84	NA	Control
ASV2527	2.92469	-2.80555	0.498834	-5.62422	1.86349e-08	5.18867e-07	Bacteria	Firmicutes	Clostridia	Lachnospirales	Lachnospiraceae	Lachnospiraceae NK4A136 group	Control
ASV397	19.152	-3.86255	0.686148	-5.62932	1.80917e-08	5.06258e-07	Bacteria	Bacteroidota	Bacteroidia	Bacteroidales	Prevotellaceae	Prevotella_9	Control
ASV3201	2.47538	-2.4752	0.439123	-5.63668	1.73355e-08	4.89488e-07	Bacteria	Firmicutes	Bacilli	Lactobacillales	Lactobacillaceae	Ligilactobacillus	Control
ASV277	3.18455	-2.96649	0.525066	-5.64974	1.60692e-08	4.59521e-07	Bacteria	Proteobacteria	Gammaproteobacteria	Enterobacterales	Enterobacteriaceae	Klebsiella	Control
ASV1012	3.49376	-3.13775	0.555064	-5.65296	1.57709e-08	4.5298e-07	Bacteria	Proteobacteria	Gammaproteobacteria	Burkholderiales	Sutterellaceae	Sutterella	Control
ASV778	3.05374	-2.83784	0.501305	-5.66091	1.50575e-08	4.36332e-07	Bacteria	Bacteroidota	Bacteroidia	Bacteroidales	Tannerellaceae	Parabacteroides	Control
ASV1154	3.32025	-3.04416	0.537562	-5.66289	1.48841e-08	4.33235e-07	Bacteria	Proteobacteria	Gammaproteobacteria	Enterobacterales	Enterobacteriaceae	Enterobacter	Control
ASV166	23.5905	-3.85895	0.679517	-5.67896	1.35514e-08	3.96212e-07	Bacteria	Firmicutes	Negativicutes	Veillonellales-Selenomonadales	Veillonellaceae	Veillonella	Control
ASV1008	3.01686	-2.86528	0.504112	-5.68382	1.31718e-08	3.86848e-07	Bacteria	Actinobacteriota	Thermoleophilia	Gaiellales	Gaiellaceae	Gaiella	Control
ASV603	3.02587	-2.87024	0.502325	-5.71392	1.10405e-08	3.27201e-07	Bacteria	Firmicutes	Bacilli	Erysipelotrichales	Erysipelotrichaceae	Dubosiella	Control
ASV469	8.98527	-3.49104	0.610385	-5.71941	1.06896e-08	3.18246e-07	Bacteria	Firmicutes	Clostridia	Clostridia UCG-014	NA	NA	Control
ASV1491	2.88008	-2.77648	0.484779	-5.72731	1.02036e-08	3.05172e-07	Bacteria	Proteobacteria	Alphaproteobacteria	Dongiales	Dongiaceae	Dongia	Control
ASV553	3.77455	-3.277	0.570896	-5.74011	9.4617e-09	2.85603e-07	Bacteria	Bacteroidota	Bacteroidia	Bacteroidales	Bacteroidaceae	Bacteroides	Control
ASV1147	3.09177	-2.91195	0.506873	-5.74492	9.19661e-09	2.78892e-07	Bacteria	Firmicutes	Bacilli	Bacillales	Bacillaceae	NA	Control
ASV1043	3.47409	-3.12746	0.543684	-5.75235	8.80104e-09	2.68144e-07	Bacteria	Bacteroidota	Bacteroidia	Bacteroidales	Prevotellaceae	Prevotella_9	Control
ASV205	65.4958	-4.311	0.746926	-5.77166	7.84937e-09	2.40272e-07	Bacteria	Bacteroidota	Bacteroidia	Bacteroidales	Prevotellaceae	Prevotella_9	Control
ASV1914	2.91655	-2.80096	0.484249	-5.78412	7.28926e-09	2.25242e-07	Bacteria	Proteobacteria	Gammaproteobacteria	Burkholderiales	Oxalobacteraceae	Pseudoduganella	Control
ASV1330	3.22253	-2.98869	0.516426	-5.78725	7.15479e-09	2.22139e-07	Bacteria	Bacteroidota	Bacteroidia	Bacteroidales	Marinifilaceae	Butyricimonas	Control
ASV390	3.87288	-3.32282	0.573523	-5.79371	6.88485e-09	2.15813e-07	Bacteria	Bacteroidota	Bacteroidia	Bacteroidales	Bacteroidaceae	Bacteroides	Control
ASV313	3.7444	-3.26369	0.56238	-5.80336	6.50005e-09	2.04736e-07	Bacteria	Bacteroidota	Bacteroidia	Bacteroidales	Prevotellaceae	Prevotella_9	Control
ASV1570	2.95381	-2.82545	0.485862	-5.81534	6.05117e-09	1.91522e-07	Bacteria	Proteobacteria	Alphaproteobacteria	Rhizobiales	Labraceae	Labrys	Control
ASV922	7.64314	-3.44923	0.59278	-5.81874	5.92921e-09	1.88578e-07	Bacteria	Firmicutes	Negativicutes	Veillonellales-Selenomonadales	Selenomonadaceae	Mitsuokella	Control
ASV2087	3.26125	-3.01094	0.516726	-5.82696	5.64467e-09	1.80408e-07	Bacteria	Campylobacterota	Campylobacteria	Campylobacterales	Helicobacteraceae	Helicobacter	Control
ASV1218	3.6115	-3.19787	0.547947	-5.8361	5.34363e-09	1.72478e-07	Bacteria	Chloroflexi	AD3	NA	NA	NA	Control
ASV1727	2.99283	-2.85049	0.486805	-5.85552	4.75515e-09	1.56269e-07	Bacteria	Chloroflexi	KD4-96	NA	NA	NA	Control
ASV544	4.95301	-3.26117	0.556689	-5.85815	4.68063e-09	1.54912e-07	Bacteria	Bacteroidota	Bacteroidia	Bacteroidales	Bacteroidaceae	Bacteroides	Control
ASV1227	3.35836	-3.06526	0.522351	-5.86819	4.40568e-09	1.47308e-07	Bacteria	Firmicutes	Clostridia	Clostridia vadinBB60 group	NA	NA	Control
ASV755	3.72919	-3.25557	0.55273	-5.88998	3.86242e-09	1.29809e-07	Bacteria	Bacteroidota	Bacteroidia	Bacteroidales	Prevotellaceae	Prevotella_9	Control
ASV871	3.19985	-2.73452	0.464258	-5.8901	3.85957e-09	1.29809e-07	Bacteria	Desulfobacterota	Desulfovibrionia	Desulfovibrionales	Desulfovibrionaceae	Desulfovibrio	Control
ASV187	11.4069	-3.63622	0.61715	-5.89195	3.81673e-09	1.2961e-07	Bacteria	Proteobacteria	Gammaproteobacteria	Enterobacterales	Enterobacteriaceae	Lelliottia	Control
ASV2187	3.68995	-3.23659	0.548751	-5.8981	3.67712e-09	1.25523e-07	Bacteria	Bacteroidota	Bacteroidia	Bacteroidales	Muribaculaceae	NA	Control
ASV897	3.13396	-2.93725	0.495995	-5.92195	3.18152e-09	1.10338e-07	Bacteria	Proteobacteria	Alphaproteobacteria	Rhizobiales	Xanthobacteraceae	Rhodoplanes	Control
ASV995	10.9813	-3.57215	0.602561	-5.92828	3.06121e-09	1.07307e-07	Bacteria	Firmicutes	Clostridia	Oscillospirales	Oscillospiraceae	Oscillospira	Control
ASV2856	3.29923	-3.03248	0.51115	-5.93265	2.98082e-09	1.05054e-07	Bacteria	Bacteroidota	Bacteroidia	Bacteroidales	Muribaculaceae	NA	Control
ASV393	4.32521	-3.47026	0.582657	-5.95593	2.58603e-09	9.26425e-08	Bacteria	Bacteroidota	Bacteroidia	Bacteroidales	Bacteroidaceae	Bacteroides	Control
ASV224	116.537	-4.95771	0.830919	-5.96653	2.42347e-09	8.72986e-08	Bacteria	Bacteroidota	Bacteroidia	Bacteroidales	Bacteroidaceae	Bacteroides	Control
ASV663	3.51888	-3.15053	0.52782	-5.96896	2.38775e-09	8.64896e-08	Bacteria	Proteobacteria	Gammaproteobacteria	Enterobacterales	Enterobacteriaceae	Escherichia-Shigella	Control
ASV1198	3.86659	-3.32013	0.555212	-5.97993	2.2323e-09	8.13107e-08	Bacteria	Chloroflexi	AD3	NA	NA	NA	Control
ASV281	3.92699	-3.34757	0.556875	-6.01136	1.83979e-09	6.77708e-08	Bacteria	Proteobacteria	Gammaproteobacteria	Enterobacterales	Enterobacteriaceae	Escherichia-Shigella	Control
ASV637	3.84459	-3.31074	0.550327	-6.01594	1.78847e-09	6.62546e-08	Bacteria	Firmicutes	Bacilli	Bacillales	Bacillaceae	NA	Control
ASV575	3.43489	-3.10673	0.515534	-6.02623	1.67828e-09	6.28872e-08	Bacteria	Proteobacteria	Gammaproteobacteria	Enterobacterales	Enterobacteriaceae	Klebsiella	Control
ASV924	3.90636	-3.33827	0.553692	-6.02912	1.64859e-09	6.21317e-08	Bacteria	Proteobacteria	Gammaproteobacteria	Burkholderiales	Sutterellaceae	Sutterella	Control
ASV1425	3.24805	-3.00426	0.498085	-6.03162	1.62323e-09	6.15316e-08	Bacteria	Acidobacteriota	Vicinamibacteria	Vicinamibacterales	NA	NA	Control
ASV2153	3.94681	-2.84185	0.467367	-6.08055	1.19773e-09	4.64834e-08	Bacteria	Firmicutes	Clostridia	Oscillospirales	Oscillospiraceae	NA	Control
ASV1876	3.26667	-3.01494	0.495176	-6.08863	1.13882e-09	4.44616e-08	Bacteria	Actinobacteriota	Thermoleophilia	Gaiellales	Gaiellaceae	Gaiella	Control
ASV1116	3.90885	-3.33932	0.546981	-6.10499	1.02804e-09	4.03786e-08	Bacteria	Bacteroidota	Bacteroidia	Bacteroidales	Rikenellaceae	Alistipes	Control
ASV107	2.6328	-2.59953	0.425791	-6.10517	1.0269e-09	4.03786e-08	Bacteria	Proteobacteria	Gammaproteobacteria	Xanthomonadales	Xanthomonadaceae	Stenotrophomonas	Control
ASV362	7.5824	-3.799	0.621557	-6.11207	9.835e-10	3.91001e-08	Bacteria	Bacteroidota	Bacteroidia	Bacteroidales	Bacteroidaceae	Bacteroides	Control
ASV170	14.3272	-3.54058	0.57734	-6.13257	8.64715e-10	3.45886e-08	Bacteria	Proteobacteria	Gammaproteobacteria	Enterobacterales	Enterobacteriaceae	NA	Control
ASV952	3.6524	-3.21812	0.522557	-6.1584	7.34834e-10	2.97585e-08	Bacteria	Firmicutes	Negativicutes	Acidaminococcales	Acidaminococcaceae	Phascolarctobacterium	Control
ASV1493	3.20753	-2.98105	0.483741	-6.1625	7.16055e-10	2.91792e-08	Bacteria	Proteobacteria	Gammaproteobacteria	Burkholderiales	Burkholderiaceae	Burkholderia-Caballeronia-Paraburkholderia	Control
ASV493	3.98953	-3.14859	0.506563	-6.21561	5.11271e-10	2.1098e-08	Bacteria	Proteobacteria	Gammaproteobacteria	Pseudomonadales	Pseudomonadaceae	Pseudomonas	Control
ASV1021	3.78014	-3.28016	0.527066	-6.22343	4.86399e-10	2.01995e-08	Bacteria	Actinobacteriota	Actinobacteria	Streptomycetales	Streptomycetaceae	Streptomyces	Control
ASV623	3.77455	-3.27696	0.526132	-6.2284	4.71228e-10	1.96949e-08	Bacteria	Bacteroidota	Bacteroidia	Bacteroidales	Barnesiellaceae	Barnesiella	Control
ASV998	3.68011	-3.23223	0.517578	-6.2449	4.24058e-10	1.79536e-08	Bacteria	Acidobacteriota	Acidobacteriae	Acidobacteriales	NA	NA	Control
ASV659	4.20018	-3.46581	0.554487	-6.25049	4.09179e-10	1.74369e-08	Bacteria	Firmicutes	Clostridia	Oscillospirales	Ruminococcaceae	Faecalibacterium	Control
ASV931	3.85948	-3.31712	0.528242	-6.27955	3.39547e-10	1.4759e-08	Bacteria	Actinobacteriota	Actinobacteria	Micrococcales	Intrasporangiaceae	Lapillicoccus	Control
ASV1010	4.05719	-3.40533	0.541959	-6.28338	3.31286e-10	1.44966e-08	Bacteria	Actinobacteriota	Actinobacteria	Frankiales	Acidothermaceae	Acidothermus	Control
ASV1003	4.03513	-3.39583	0.533518	-6.36498	1.95319e-10	8.78261e-09	Bacteria	Proteobacteria	Alphaproteobacteria	Rhizobiales	Xanthobacteraceae	Bradyrhizobium	Control
ASV1617	4.02397	-3.39068	0.532279	-6.37011	1.88891e-10	8.55255e-09	Bacteria	Bacteroidota	Bacteroidia	Bacteroidales	Muribaculaceae	NA	Control
ASV220	69.7165	-4.87106	0.761019	-6.4007	1.54664e-10	7.05179e-09	Bacteria	Proteobacteria	Gammaproteobacteria	Burkholderiales	Sutterellaceae	Sutterella	Control
ASV1088	4.09442	-3.42144	0.533976	-6.40747	1.47954e-10	6.84154e-09	Bacteria	Proteobacteria	Alphaproteobacteria	Rhizobiales	Xanthobacteraceae	NA	Control
ASV711	4.14507	-3.44262	0.536825	-6.41292	1.42755e-10	6.64829e-09	Bacteria	Bacteroidota	Bacteroidia	Bacteroidales	Prevotellaceae	Prevotella	Control
ASV921	4.33968	-3.52257	0.547443	-6.43457	1.2382e-10	5.80794e-09	Bacteria	Firmicutes	Clostridia	Clostridia vadinBB60 group	NA	NA	Control
ASV1324	3.79112	-3.28489	0.509314	-6.44964	1.12115e-10	5.3749e-09	Bacteria	Firmicutes	Clostridia	Lachnospirales	Lachnospiraceae	Lachnospiraceae NK4A136 group	Control
ASV1342	3.70961	-3.24613	0.503157	-6.45153	1.10727e-10	5.34771e-09	Bacteria	Firmicutes	Clostridia	Lachnospirales	Lachnospiraceae	NA	Control
ASV2291	4.20176	-3.46642	0.536926	-6.45604	1.07481e-10	5.269e-09	Bacteria	Bacteroidota	Bacteroidia	Bacteroidales	Muribaculaceae	NA	Control
ASV2186	4.20237	-3.46665	0.536523	-6.46132	1.03791e-10	5.12664e-09	Bacteria	Bacteroidota	Bacteroidia	Bacteroidales	Muribaculaceae	NA	Control
ASV651	9.09419	-3.69883	0.571485	-6.47232	9.65111e-11	4.8404e-09	Bacteria	Bacteroidota	Bacteroidia	Bacteroidales	Muribaculaceae	NA	Control
ASV1016	4.43056	-3.55859	0.546286	-6.51415	7.31042e-11	3.72374e-09	Bacteria	Acidobacteriota	Acidobacteriae	Bryobacterales	Bryobacteraceae	Bryobacter	Control
ASV841	5.00472	-3.76639	0.573245	-6.57029	5.02159e-11	2.64038e-09	Bacteria	Bacteroidota	Bacteroidia	Bacteroidales	Barnesiellaceae	Barnesiella	Control
ASV899	4.95123	-3.74814	0.569404	-6.58256	4.62406e-11	2.45113e-09	Bacteria	Bacteroidota	Bacteroidia	Bacteroidales	Prevotellaceae	Prevotella_9	Control
ASV280	27.0918	-4.21336	0.639796	-6.58547	4.5345e-11	2.42336e-09	Bacteria	Firmicutes	Negativicutes	Veillonellales-Selenomonadales	Veillonellaceae	Veillonella	Control
ASV327	5.85921	-4.02902	0.611622	-6.58743	4.47499e-11	2.41132e-09	Bacteria	Bacteroidota	Bacteroidia	Bacteroidales	Bacteroidaceae	Bacteroides	Control
ASV355	4.51177	-3.63684	0.55128	-6.59708	4.19327e-11	2.28023e-09	Bacteria	Firmicutes	Negativicutes	Veillonellales-Selenomonadales	Veillonellaceae	Veillonella	Control
ASV951	4.20721	-3.46851	0.525506	-6.60032	4.10259e-11	2.26686e-09	Bacteria	Firmicutes	Clostridia	Clostridia UCG-014	NA	NA	Control
ASV1939	3.67202	-3.22775	0.486073	-6.64046	3.1271e-11	1.74262e-09	Bacteria	Proteobacteria	Gammaproteobacteria	Enterobacterales	Enterobacteriaceae	Aquamonas	Control
ASV198	7.66877	-3.97677	0.598118	-6.64881	2.95473e-11	1.66076e-09	Bacteria	Firmicutes	Negativicutes	Veillonellales-Selenomonadales	Veillonellaceae	Veillonella	Control
ASV1064	3.91088	-3.34094	0.501882	-6.65682	2.79823e-11	1.58648e-09	Bacteria	Proteobacteria	Alphaproteobacteria	NA	NA	NA	Control
ASV1313	4.02604	-3.39223	0.509357	-6.65983	2.74146e-11	1.57601e-09	Bacteria	Proteobacteria	Alphaproteobacteria	Azospirillales	NA	NA	Control
ASV549	4.82079	-3.70313	0.548977	-6.74551	1.52489e-11	8.95702e-10	Bacteria	Proteobacteria	Alphaproteobacteria	Rhizobiales	Xanthobacteraceae	NA	Control
ASV294	5.49591	-3.92345	0.580292	-6.76117	1.36879e-11	8.1132e-10	Bacteria	Bacteroidota	Bacteroidia	Bacteroidales	Prevotellaceae	Prevotella_9	Control
ASV717	4.85823	-3.7163	0.549543	-6.76252	1.35609e-11	8.11166e-10	Bacteria	Actinobacteriota	Actinobacteria	Micrococcales	Micrococcaceae	Pseudarthrobacter	Control
ASV53	367.404	-5.61048	0.826879	-6.78513	1.15982e-11	7.0673e-10	Bacteria	Bacteroidota	Bacteroidia	Bacteroidales	Prevotellaceae	Prevotella_9	Control
ASV274	53.3225	-4.97397	0.732989	-6.78587	1.15388e-11	7.0673e-10	Bacteria	Bacteroidota	Bacteroidia	Bacteroidales	Prevotellaceae	Prevotella_9	Control
ASV1623	3.94784	-3.35687	0.494081	-6.79418	1.08934e-11	6.82929e-10	Bacteria	Firmicutes	Clostridia	Oscillospirales	Ruminococcaceae	Ruminococcus	Control
ASV1956	4.96709	-3.75361	0.552152	-6.79815	1.0597e-11	6.70799e-10	Bacteria	Bacteroidota	Bacteroidia	Bacteroidales	Muribaculaceae	NA	Control
ASV413	5.56189	-3.94318	0.57932	-6.80656	9.99593e-12	6.38955e-10	Bacteria	Bacteroidota	Bacteroidia	Bacteroidales	Prevotellaceae	Prevotella_9	Control
ASV1033	8.65003	-3.74253	0.548606	-6.82189	8.98483e-12	5.80011e-10	Bacteria	Firmicutes	Clostridia	Oscillospirales	Oscillospiraceae	UCG-003	Control
ASV660	6.22484	-3.9196	0.564294	-6.94602	3.75723e-12	2.52548e-10	Bacteria	Firmicutes	Clostridia	Clostridia vadinBB60 group	NA	NA	Control
ASV805	6.13406	-3.93494	0.563982	-6.97707	3.01393e-12	2.06851e-10	Bacteria	Bacteroidota	Bacteroidia	Bacteroidales	Tannerellaceae	Parabacteroides	Control
ASV367	9.03491	-4.06045	0.578548	-7.01834	2.24513e-12	1.574e-10	Bacteria	Proteobacteria	Gammaproteobacteria	Burkholderiales	Burkholderiaceae	Ralstonia	Control
ASV702	6.11487	-4.14396	0.587896	-7.04879	1.80483e-12	1.27908e-10	Bacteria	Bacteroidota	Bacteroidia	Bacteroidales	Bacteroidaceae	Bacteroides	Control
ASV1037	5.35946	-3.8813	0.549295	-7.06597	1.595e-12	1.15549e-10	Bacteria	Firmicutes	Clostridia	Oscillospirales	Ruminococcaceae	Ruminococcus	Control
ASV297	6.47834	-4.19376	0.592324	-7.08019	1.43962e-12	1.05464e-10	Bacteria	Bacteroidota	Bacteroidia	Bacteroidales	Prevotellaceae	Prevotella_9	Control
ASV480	9.32971	-4.32867	0.609666	-7.10008	1.24686e-12	9.34432e-11	Bacteria	Bacteroidota	Bacteroidia	Bacteroidales	Barnesiellaceae	Coprobacter	Control
ASV1833	5.56303	-3.81299	0.536393	-7.10858	1.17246e-12	8.99342e-11	Bacteria	Firmicutes	Clostridia	Christensenellales	Christensenellaceae	Christensenellaceae R-7 group	Control
ASV542	7.44189	-4.17471	0.585101	-7.13502	9.6775e-13	7.60209e-11	Bacteria	Firmicutes	Clostridia	Clostridia vadinBB60 group	NA	NA	Control
ASV1372	4.88738	-3.72625	0.521341	-7.14744	8.84088e-13	7.02957e-11	Bacteria	Firmicutes	Clostridia	Oscillospirales	UCG-010	NA	Control
ASV199	110.815	-5.48538	0.764007	-7.17975	6.98407e-13	5.62174e-11	Bacteria	Bacteroidota	Bacteroidia	Bacteroidales	Prevotellaceae	Prevotella_9	Control
ASV293	55.8339	-5.20548	0.724436	-7.18557	6.69294e-13	5.45475e-11	Bacteria	Bacteroidota	Bacteroidia	Bacteroidales	Prevotellaceae	Prevotella_9	Control
ASV541	7.8652	-4.54855	0.621877	-7.31423	2.58868e-13	2.13648e-11	Bacteria	Bacteroidota	Bacteroidia	Bacteroidales	Bacteroidaceae	Bacteroides	Control
ASV474	5.99146	-4.06576	0.554176	-7.33659	2.19097e-13	1.83142e-11	Bacteria	Bacteroidota	Bacteroidia	Bacteroidales	Prevotellaceae	Prevotella_9	Control
ASV477	6.31996	-4.15335	0.562583	-7.38265	1.55167e-13	1.33117e-11	Bacteria	Actinobacteriota	Thermoleophilia	Gaiellales	NA	NA	Control
ASV698	6.35657	-4.16259	0.562671	-7.3979	1.3835e-13	1.20273e-11	Bacteria	Proteobacteria	Gammaproteobacteria	Enterobacterales	Enterobacteriaceae	Klebsiella	Control
ASV332	8.31753	-4.59367	0.620072	-7.40828	1.27943e-13	1.12728e-11	Bacteria	Bacteroidota	Bacteroidia	Bacteroidales	Bacteroidaceae	Bacteroides	Control
ASV609	6.33122	-4.15614	0.560631	-7.41332	1.23176e-13	1.10015e-11	Bacteria	Proteobacteria	Alphaproteobacteria	Acetobacterales	Acetobacteraceae	NA	Control
ASV1206	5.86866	-4.03177	0.540381	-7.46098	8.58845e-14	7.88686e-12	Bacteria	Firmicutes	Clostridia	Lachnospirales	Lachnospiraceae	Oribacterium	Control
ASV1042	7.29558	-4.03148	0.539002	-7.47952	7.45935e-14	6.94785e-12	Bacteria	Firmicutes	Clostridia	Lachnospirales	Lachnospiraceae	Lachnospiraceae UCG-010	Control
ASV1036	5.91824	-4.04599	0.540904	-7.48005	7.42928e-14	6.94785e-12	Bacteria	Actinobacteriota	Actinobacteria	Frankiales	Acidothermaceae	Acidothermus	Control
ASV1710	5.83107	-4.02116	0.537219	-7.48515	7.1467e-14	6.85242e-12	Bacteria	Bacteroidota	Bacteroidia	Bacteroidales	Muribaculaceae	NA	Control
ASV538	8.76104	-4.67563	0.623238	-7.50216	6.27748e-14	6.10883e-12	Bacteria	Firmicutes	Clostridia	Lachnospirales	Lachnospiraceae	Lachnospira	Control
ASV494	8.75362	-4.19298	0.558663	-7.50539	6.12464e-14	6.0504e-12	Bacteria	Firmicutes	Clostridia	Lachnospirales	Lachnospiraceae	Butyrivibrio	Control
ASV1629	6.27089	-4.14033	0.549711	-7.53183	5.00355e-14	5.09737e-12	Bacteria	Firmicutes	Clostridia	Christensenellales	Christensenellaceae	Christensenellaceae R-7 group	Control
ASV876	5.88599	-4.03692	0.534646	-7.55064	4.33133e-14	4.48258e-12	Bacteria	Chloroflexi	KD4-96	NA	NA	NA	Control
ASV1288	6.35997	-4.16343	0.549517	-7.57652	3.54948e-14	3.73268e-12	Bacteria	Bacteroidota	Bacteroidia	Bacteroidales	Prevotellaceae	NA	Control
ASV599	6.6735	-4.11466	0.542852	-7.5797	3.46353e-14	3.702e-12	Bacteria	Bacteroidota	Bacteroidia	Bacteroidales	Prevotellaceae	NA	Control
ASV1547	6.73337	-3.93518	0.517947	-7.59766	3.01542e-14	3.27676e-12	Bacteria	Bacteroidota	Bacteroidia	Bacteroidales	Muribaculaceae	NA	Control
ASV63	95.2789	-4.89372	0.642782	-7.61334	2.67108e-14	2.95177e-12	Bacteria	Verrucomicrobiota	Verrucomicrobiae	Verrucomicrobiales	Akkermansiaceae	Akkermansia	Control
ASV934	7.66617	-4.26067	0.559499	-7.61514	2.63411e-14	2.95177e-12	Bacteria	Firmicutes	Clostridia	Clostridia UCG-014	NA	NA	Control
ASV1076	6.57821	-4.21862	0.552519	-7.63525	2.25376e-14	2.57799e-12	Bacteria	Actinobacteriota	Actinobacteria	Pseudonocardiales	Pseudonocardiaceae	Crossiella	Control
ASV400	7.14842	-4.3524	0.564364	-7.71205	1.23816e-14	1.44157e-12	Bacteria	Bacteroidota	Bacteroidia	Bacteroidales	Bacteroidaceae	Bacteroides	Control
ASV887	5.59782	-3.95363	0.510154	-7.74988	9.19802e-15	1.11058e-12	Bacteria	Firmicutes	Bacilli	Lactobacillales	Lactobacillaceae	Lactobacillus	Control
ASV304	27.5671	-5.27736	0.674944	-7.81897	5.32574e-15	6.55166e-13	Bacteria	Proteobacteria	Alphaproteobacteria	Rhizobiales	Xanthobacteraceae	Bradyrhizobium	Control
ASV691	7.53427	-4.4369	0.560922	-7.91002	2.57346e-15	3.42428e-13	Bacteria	Proteobacteria	Alphaproteobacteria	Rhizobiales	Xanthobacteraceae	Bradyrhizobium	Control
ASV1209	7.53809	-4.43741	0.560967	-7.91029	2.5679e-15	3.42428e-13	Bacteria	Bacteroidota	Bacteroidia	Bacteroidales	Prevotellaceae	Prevotella	Control
ASV407	10.8154	-5.00415	0.618932	-8.08515	6.20879e-16	8.80029e-14	Bacteria	Proteobacteria	Gammaproteobacteria	Burkholderiales	Sutterellaceae	Sutterella	Control
ASV364	10.2823	-4.9259	0.608191	-8.09926	5.52926e-16	8.01128e-14	Bacteria	Bacteroidota	Bacteroidia	Bacteroidales	Bacteroidaceae	Bacteroides	Control
ASV814	15.0724	-4.90376	0.602593	-8.13777	4.02639e-16	5.96637e-14	Bacteria	Proteobacteria	Gammaproteobacteria	Burkholderiales	Sutterellaceae	Sutterella	Control
ASV419	8.0731	-4.54648	0.557599	-8.15366	3.53075e-16	5.35361e-14	Bacteria	Firmicutes	Bacilli	Izemoplasmatales	NA	NA	Control
ASV380	11.1495	-5.05112	0.615452	-8.20717	2.26468e-16	3.51565e-14	Bacteria	Bacteroidota	Bacteroidia	Bacteroidales	Bacteroidaceae	Bacteroides	Control
ASV539	21.7726	-5.10024	0.618325	-8.24848	1.60426e-16	2.61494e-14	Bacteria	Bacteroidota	Bacteroidia	Bacteroidales	Tannerellaceae	Parabacteroides	Control
ASV292	35.0133	-5.67765	0.686334	-8.27243	1.31252e-16	2.19427e-14	Bacteria	Firmicutes	Bacilli	Lactobacillales	Lactobacillaceae	Lactobacillus	Control
ASV552	9.11312	-4.73751	0.568319	-8.33601	7.68385e-17	1.35402e-14	Bacteria	Bacteroidota	Bacteroidia	Bacteroidales	Prevotellaceae	Prevotella	Control
ASV1018	10.5085	-4.72519	0.559409	-8.44675	2.99535e-17	5.42491e-15	Bacteria	Bacteroidota	Bacteroidia	Bacteroidales	Bacteroidaceae	Bacteroides	Control
ASV150	54.0299	-5.92349	0.70114	-8.44837	2.95389e-17	5.42491e-15	Bacteria	Bacteroidota	Bacteroidia	Bacteroidales	Tannerellaceae	NA	Control
ASV328	9.135	-4.74135	0.556239	-8.52394	1.5421e-17	2.95721e-15	Bacteria	Bacteroidota	Bacteroidia	Bacteroidales	Prevotellaceae	Prevotella	Control
ASV272	13.6512	-5.40333	0.633788	-8.52546	1.5221e-17	2.95721e-15	Bacteria	Bacteroidota	Bacteroidia	Bacteroidales	Bacteroidaceae	Bacteroides	Control
ASV331	13.641	-5.36043	0.628396	-8.53034	1.45924e-17	2.95721e-15	Bacteria	Bacteroidota	Bacteroidia	Bacteroidales	Prevotellaceae	Prevotella_9	Control
ASV1217	9.95699	-4.87584	0.558912	-8.72381	2.69001e-18	6.42894e-16	Bacteria	Bacteroidota	Bacteroidia	Bacteroidales	Prevotellaceae	Prevotellaceae UCG-001	Control
ASV383	17.0309	-5.69668	0.649887	-8.76565	1.85707e-18	4.65696e-16	Bacteria	Bacteroidota	Bacteroidia	Bacteroidales	Barnesiellaceae	Barnesiella	Control
ASV225	11.8124	-5.14017	0.579907	-8.86378	7.7346e-19	2.19259e-16	Bacteria	Bacteroidota	Bacteroidia	Bacteroidales	Prevotellaceae	Prevotella_9	Control
ASV242	27.7569	-5.58304	0.62841	-8.88439	6.42749e-19	1.90488e-16	Bacteria	Firmicutes	Clostridia	Oscillospirales	Oscillospiraceae	UCG-002	Control
ASV490	13.5627	-5.35176	0.598723	-8.93862	3.9406e-19	1.22346e-16	Bacteria	Proteobacteria	Alphaproteobacteria	Rhizobiales	Xanthobacteraceae	NA	Control
ASV509	15.6232	-5.5665	0.606212	-9.18243	4.21469e-20	1.37399e-17	Bacteria	Firmicutes	Bacilli	Bacillales	Bacillaceae	Bacillus	Control
ASV370	15.6382	-5.56791	0.603089	-9.23232	2.64822e-20	1.01567e-17	Bacteria	Bacteroidota	Bacteroidia	Bacteroidales	Prevotellaceae	Prevotella	Control
ASV113	57.4718	-6.60201	0.706234	-9.3482	8.91547e-21	3.63306e-18	Bacteria	Firmicutes	Clostridia	Clostridia UCG-014	NA	NA	Control
ASV357	17.1018	-5.70293	0.596051	-9.56786	1.09142e-21	4.74402e-19	Bacteria	Bacteroidota	Bacteroidia	Bacteroidales	Bacteroidaceae	Bacteroides	Control
ASV398	20.0126	-5.93906	0.618469	-9.60283	7.77768e-22	3.62217e-19	Bacteria	Nitrospirota	Nitrospiria	Nitrospirales	Nitrospiraceae	Nitrospira	Control
ASV602	19.4524	-5.89644	0.605704	-9.73486	2.14112e-22	1.07385e-19	Bacteria	Bacteroidota	Bacteroidia	Bacteroidales	Tannerellaceae	Parabacteroides	Control
ASV151	120.466	-6.76042	0.687603	-9.83188	8.20754e-23	4.45943e-20	Bacteria	Bacteroidota	Bacteroidia	Bacteroidales	Bacteroidaceae	Bacteroides	Control
ASV264	30.4296	-6.5621	0.64343	-10.1986	2.01102e-24	1.19199e-21	Bacteria	Proteobacteria	Alphaproteobacteria	Sphingomonadales	Sphingomonadaceae	Sphingomonas	Control
ASV385	25.2525	-6.28574	0.606821	-10.3585	3.83019e-25	2.49729e-22	Bacteria	Bacteroidota	Bacteroidia	Bacteroidales	Bacteroidaceae	Bacteroides	Control
ASV351	24.7025	-6.25301	0.602646	-10.3759	3.19051e-25	2.31135e-22	Bacteria	Bacteroidota	Bacteroidia	Bacteroidales	Bacteroidaceae	Bacteroides	Control
ASV84	50.1673	-7.29713	0.700367	-10.419	2.03046e-25	1.65483e-22	Bacteria	Proteobacteria	Gammaproteobacteria	Burkholderiales	Comamonadaceae	Comamonas	Control
ASV189	56.5471	-7.47226	0.686718	-10.8811	1.41827e-27	1.32102e-24	Bacteria	Bacteroidota	Bacteroidia	Bacteroidales	Prevotellaceae	Prevotella_9	Control
ASV111	61.3922	-7.59232	0.694072	-10.9388	7.51766e-28	8.16919e-25	Bacteria	Bacteroidota	Bacteroidia	Bacteroidales	Bacteroidaceae	Bacteroides	Control
ASV236	50.4472	-7.30528	0.654151	-11.1676	5.87635e-29	9.57846e-26	Bacteria	Firmicutes	Negativicutes	Veillonellales-Selenomonadales	Veillonellaceae	Megasphaera	Control
ASV214	47.3094	-7.21125	0.643067	-11.2138	3.48716e-29	7.57876e-26	Bacteria	Bacteroidota	Bacteroidia	Bacteroidales	Prevotellaceae	Prevotella_9	Control
ASV28	54.0296	-7.40566	0.602846	-12.2845	1.09727e-34	3.57711e-31	Bacteria	Proteobacteria	Gammaproteobacteria	Pseudomonadales	Pseudomonadaceae	Pseudomonas	Control
ASV139	103.882	-8.35821	0.645081	-12.9568	2.1493e-38	1.40134e-34	Bacteria	Bacteroidota	Bacteroidia	Bacteroidales	Prevotellaceae	Prevotella_9	Control

## Sheet: 127 ASVs used for heatmap NMDS
GDM associated markers used for idenmtification of its transfer in infants
	baseMean	log2FoldChange	lfcSE	stat	pvalue	padj	Kingdom	Phylum	Class	Order	Family	Genus	Condition
ASV43	360.009	8.95257	0.807478	11.0871	1.44936e-28	1.88996e-25	Bacteria	Bacteroidota	Bacteroidia	Bacteroidales	Bacteroidaceae	Bacteroides	GDM
ASV14	160.529	7.7858	0.847514	9.18664	4.05303e-20	1.37399e-17	Bacteria	Firmicutes	Bacilli	Lactobacillales	Streptococcaceae	Streptococcus	GDM
ASV17	120.052	7.36568	0.857219	8.59253	8.50756e-18	1.78933e-15	Bacteria	Actinobacteriota	Actinobacteria	Bifidobacteriales	Bifidobacteriaceae	Bifidobacterium	GDM
ASV174	76.5879	6.71506	0.731205	9.18355	4.17092e-20	1.37399e-17	Bacteria	Firmicutes	Clostridia	Oscillospirales	Ruminococcaceae	Ruminococcus	GDM
ASV101	64.2394	6.46025	0.928963	6.95426	3.54421e-12	2.40711e-10	Bacteria	Bacteroidota	Bacteroidia	Bacteroidales	Prevotellaceae	Prevotella_7	GDM
ASV116	91.7236	6.44966	0.821059	7.8553	3.98817e-15	5.00055e-13	Bacteria	Firmicutes	Bacilli	Lactobacillales	Lactobacillaceae	Ligilactobacillus	GDM
ASV216	63.0614	6.43343	0.833267	7.72073	1.15667e-14	1.37118e-12	Bacteria	Firmicutes	Clostridia	Oscillospirales	[Eubacterium] coprostanoligenes group	NA	GDM
ASV335	55.7166	6.25383	0.71876	8.70086	3.2939e-18	7.40559e-16	Bacteria	Firmicutes	Clostridia	Lachnospirales	Lachnospiraceae	Blautia	GDM
ASV83	45.5368	5.96093	0.84531	7.05177	1.76659e-12	1.26574e-10	Bacteria	Firmicutes	Clostridia	Clostridiales	Clostridiaceae	Clostridium sensu stricto 1	GDM
ASV81	41.421	5.82325	0.840315	6.92985	4.213e-12	2.80294e-10	Bacteria	Bacteroidota	Bacteroidia	Bacteroidales	Bacteroidaceae	Bacteroides	GDM
ASV226	95.9501	5.74916	0.727521	7.9024	2.7359e-15	3.56762e-13	Bacteria	Firmicutes	Clostridia	Lachnospirales	Lachnospiraceae	Sellimonas	GDM
ASV171	39.159	5.74161	0.840586	6.83048	8.46315e-12	5.51798e-10	Bacteria	Firmicutes	Bacilli	Staphylococcales	Staphylococcaceae	Staphylococcus	GDM
ASV491	34.5921	5.56115	0.846629	6.56858	5.07964e-11	2.64954e-09	Bacteria	Firmicutes	Clostridia	Lachnospirales	Lachnospiraceae	Blautia	GDM
ASV358	34.2869	5.54826	0.841034	6.59696	4.19674e-11	2.28023e-09	Bacteria	Firmicutes	Clostridia	Oscillospirales	Ruminococcaceae	Ruminococcus	GDM
ASV363	34.2018	5.54464	0.853306	6.49783	8.14869e-11	4.11856e-09	Bacteria	Firmicutes	Bacilli	Lactobacillales	Streptococcaceae	Streptococcus	GDM
ASV67	472.227	5.48568	0.729299	7.52186	5.40019e-14	5.41681e-12	Bacteria	Firmicutes	Clostridia	Oscillospirales	Ruminococcaceae	Ruminococcus	GDM
ASV158	32.7354	5.48082	0.862465	6.35483	2.08656e-10	9.31806e-09	Bacteria	Actinobacteriota	Coriobacteriia	Coriobacteriales	Coriobacteriaceae	Collinsella	GDM
ASV128	31.7639	5.43692	0.832751	6.52887	6.62666e-11	3.40203e-09	Bacteria	Verrucomicrobiota	Verrucomicrobiae	Verrucomicrobiales	Akkermansiaceae	Akkermansia	GDM
ASV306	101.639	5.33767	0.880098	6.06485	1.32074e-09	5.0954e-08	Bacteria	Firmicutes	Negativicutes	Veillonellales-Selenomonadales	Veillonellaceae	Megasphaera	GDM
ASV468	28.092	5.2578	0.599633	8.76836	1.8129e-18	4.65696e-16	Bacteria	Firmicutes	Bacilli	Lactobacillales	Lactobacillaceae	Weissella	GDM
ASV64	47.3089	5.25482	0.751732	6.99028	2.7433e-12	1.9028e-10	Bacteria	Firmicutes	Bacilli	Staphylococcales	Staphylococcaceae	Staphylococcus	GDM
ASV311	39.7209	5.2337	0.770882	6.78924	1.12728e-11	6.99988e-10	Bacteria	Firmicutes	Bacilli	Lactobacillales	Streptococcaceae	Streptococcus	GDM
ASV175	26.2621	5.15951	0.827941	6.23173	4.61299e-10	1.94043e-08	Bacteria	Bacteroidota	Bacteroidia	Bacteroidales	Bacteroidaceae	Bacteroides	GDM
ASV155	26.2838	5.072	0.806242	6.29092	3.15595e-10	1.39033e-08	Bacteria	Fusobacteriota	Fusobacteriia	Fusobacteriales	Fusobacteriaceae	Fusobacterium	GDM
ASV73	359.455	5.02004	0.569609	8.81314	1.21691e-18	3.30595e-16	Bacteria	Actinobacteriota	Actinobacteria	Bifidobacteriales	Bifidobacteriaceae	Bifidobacterium	GDM
ASV134	23.4091	4.99146	0.808839	6.17113	6.78023e-10	2.78032e-08	Bacteria	Actinobacteriota	Actinobacteria	Propionibacteriales	Propionibacteriaceae	Cutibacterium	GDM
ASV569	23.1213	4.97337	0.733878	6.77684	1.2283e-11	7.41529e-10	Bacteria	Firmicutes	Clostridia	Lachnospirales	Lachnospiraceae	Blautia	GDM
ASV399	22.6513	4.94333	0.845927	5.84369	5.10584e-09	1.65622e-07	Bacteria	Actinobacteriota	Actinobacteria	Bifidobacteriales	Bifidobacteriaceae	Gardnerella	GDM
ASV517	22.1615	4.91134	0.767222	6.40146	1.53899e-10	7.05179e-09	Bacteria	Actinobacteriota	Coriobacteriia	Coriobacteriales	Coriobacteriaceae	Collinsella	GDM
ASV446	29.0609	4.9095	0.617882	7.94568	1.93128e-15	2.67914e-13	Bacteria	Actinobacteriota	Coriobacteriia	Coriobacteriales	Eggerthellaceae	Eggerthella	GDM
ASV200	108.081	4.89262	0.659163	7.42247	1.14957e-13	1.041e-11	Bacteria	Firmicutes	Clostridia	Lachnospirales	Lachnospiraceae	Blautia	GDM
ASV816	21.5231	4.86855	0.819982	5.93739	2.89599e-09	1.0314e-07	Bacteria	Firmicutes	Clostridia	Lachnospirales	Lachnospiraceae	Blautia	GDM
ASV196	21.3359	4.85577	0.819341	5.92643	3.09586e-09	1.07941e-07	Bacteria	Firmicutes	Clostridia	Oscillospirales	Ruminococcaceae	Ruminococcus	GDM
ASV26	195.882	4.80554	0.732762	6.55813	5.4488e-11	2.81954e-09	Bacteria	Firmicutes	Clostridia	Clostridiales	Clostridiaceae	Clostridium sensu stricto 1	GDM
ASV402	32.4866	4.76281	0.694679	6.85612	7.07552e-12	4.65984e-10	Bacteria	Firmicutes	Clostridia	Lachnospirales	Lachnospiraceae	Blautia	GDM
ASV149	19.8539	4.75032	0.828361	5.73461	9.77385e-09	2.93666e-07	Bacteria	Firmicutes	Negativicutes	Veillonellales-Selenomonadales	Selenomonadaceae	Megamonas	GDM
ASV105	76.7201	4.74907	0.791398	6.00085	1.96282e-09	7.18964e-08	Bacteria	Bacteroidota	Bacteroidia	Bacteroidales	Tannerellaceae	Parabacteroides	GDM
ASV148	105.064	4.72701	0.54601	8.65737	4.8277e-18	1.04922e-15	Bacteria	Firmicutes	Clostridia	Peptostreptococcales-Tissierellales	Peptostreptococcaceae	Intestinibacter	GDM
ASV279	18.2774	4.62893	0.652717	7.09179	1.32393e-12	9.80908e-11	Bacteria	Firmicutes	Bacilli	Lactobacillales	Enterococcaceae	Enterococcus	GDM
ASV507	18.2636	4.62783	0.801722	5.77237	7.81659e-09	2.40272e-07	Bacteria	Nitrospirota	Nitrospiria	Nitrospirales	Nitrospiraceae	Nitrospira	GDM
ASV808	17.5052	4.56555	0.782697	5.8331	5.44075e-09	1.74747e-07	Bacteria	Bacteroidota	Bacteroidia	Bacteroidales	Bacteroidaceae	Bacteroides	GDM
ASV329	49.8625	4.55001	0.68328	6.65907	2.7556e-11	1.57601e-09	Bacteria	Firmicutes	Clostridia	Lachnospirales	Lachnospiraceae	[Eubacterium] hallii group	GDM
ASV197	16.6152	4.48886	0.805605	5.57204	2.51777e-08	6.6461e-07	Bacteria	Bacteroidota	Bacteroidia	Bacteroidales	Prevotellaceae	Prevotella_9	GDM
ASV790	16.4313	4.47248	0.764159	5.85281	4.83334e-09	1.57567e-07	Bacteria	Firmicutes	Clostridia	Lachnospirales	Lachnospiraceae	Blautia	GDM
ASV269	15.9756	4.43111	0.80393	5.5118	3.55177e-08	8.83876e-07	Bacteria	Bacteroidota	Bacteroidia	Bacteroidales	Prevotellaceae	Prevotella_9	GDM
ASV115	190.068	4.42566	0.534462	8.28058	1.22573e-16	2.10309e-14	Bacteria	Firmicutes	Clostridia	Lachnospirales	Lachnospiraceae	[Eubacterium] hallii group	GDM
ASV96	25.8392	4.42314	0.815592	5.42322	5.85343e-08	1.39796e-06	Bacteria	Actinobacteriota	Actinobacteria	Bifidobacteriales	Bifidobacteriaceae	Bifidobacterium	GDM
ASV285	15.8865	4.42289	0.790775	5.59311	2.23044e-08	5.99379e-07	Bacteria	Bacteroidota	Bacteroidia	Bacteroidales	Prevotellaceae	Prevotella_9	GDM
ASV258	15.769	4.41197	0.78886	5.59284	2.23388e-08	5.99379e-07	Bacteria	Bacteroidota	Bacteroidia	Bacteroidales	Prevotellaceae	Prevotella_9	GDM
ASV16	43.5685	4.38715	0.788471	5.56412	2.63475e-08	6.92684e-07	Bacteria	Firmicutes	Bacilli	Staphylococcales	Staphylococcaceae	Staphylococcus	GDM
ASV669	15.397	4.37682	0.71232	6.14446	8.02383e-10	3.22934e-08	Bacteria	Firmicutes	Clostridia	Lachnospirales	Lachnospiraceae	Lachnoclostridium	GDM
ASV667	15.0556	4.34376	0.674106	6.44373	1.16575e-10	5.54795e-09	Bacteria	Firmicutes	Clostridia	Eubacteriales	Eubacteriaceae	Eubacterium	GDM
ASV80	359.137	4.34037	0.718147	6.04385	1.50484e-09	5.75456e-08	Bacteria	Firmicutes	Clostridia	Oscillospirales	Ruminococcaceae	Ruminococcus	GDM
ASV622	22.5069	4.33788	0.740882	5.85502	4.76957e-09	1.56269e-07	Bacteria	Firmicutes	Clostridia	Lachnospirales	Lachnospiraceae	Anaerostipes	GDM
ASV743	14.9748	4.33583	0.720711	6.01605	1.78724e-09	6.62546e-08	Bacteria	Firmicutes	Clostridia	Oscillospirales	Ruminococcaceae	CAG-352	GDM
ASV880	14.6632	4.30487	0.763358	5.63939	1.70654e-08	4.85879e-07	Bacteria	Proteobacteria	Gammaproteobacteria	Burkholderiales	Sutterellaceae	Sutterella	GDM
ASV42	677.983	4.29353	0.581943	7.37792	1.60781e-13	1.36142e-11	Bacteria	Firmicutes	Clostridia	Lachnospirales	Lachnospiraceae	Blautia	GDM
ASV347	14.2731	4.2651	0.797641	5.34715	8.9352e-08	2.00198e-06	Bacteria	Bacteroidota	Bacteroidia	Bacteroidales	Bacteroidaceae	Bacteroides	GDM
ASV748	14.2731	4.26507	0.771112	5.53106	3.18303e-08	8.17061e-07	Bacteria	Firmicutes	Clostridia	Clostridiales	Clostridiaceae	Clostridium sensu stricto 1	GDM
ASV146	14.2656	4.26431	0.800292	5.32844	9.90604e-08	2.1894e-06	Bacteria	Actinobacteriota	Coriobacteriia	Coriobacteriales	Coriobacteriaceae	Collinsella	GDM
ASV40	14.2433	4.262	0.705236	6.04337	1.50925e-09	5.75456e-08	Bacteria	Proteobacteria	Gammaproteobacteria	Pseudomonadales	Pseudomonadaceae	Pseudomonas	GDM
ASV843	13.7421	4.20916	0.762583	5.51961	3.39759e-08	8.52011e-07	Bacteria	Actinobacteriota	Coriobacteriia	Coriobacteriales	Atopobiaceae	Olsenella	GDM
ASV212	98.0029	4.19886	0.589022	7.12852	1.01453e-12	7.87471e-11	Bacteria	Firmicutes	Clostridia	Lachnospirales	Lachnospiraceae	Blautia	GDM
ASV251	58.8771	4.19836	0.651864	6.44054	1.19053e-10	5.62481e-09	Bacteria	Firmicutes	Bacilli	Erysipelotrichales	Erysipelatoclostridiaceae	Erysipelatoclostridium	GDM
ASV240	13.607	4.19456	0.790359	5.30716	1.11348e-07	2.42942e-06	Bacteria	Bacteroidota	Bacteroidia	Bacteroidales	Bacteroidaceae	Bacteroides	GDM
ASV6	2360.43	4.15876	0.623988	6.66481	2.65016e-11	1.54277e-09	Bacteria	Actinobacteriota	Coriobacteriia	Coriobacteriales	Coriobacteriaceae	Collinsella	GDM
ASV526	13.2727	4.15783	0.702387	5.91958	3.22774e-09	1.11348e-07	Bacteria	Firmicutes	Clostridia	Lachnospirales	Lachnospiraceae	Dorea	GDM
ASV326	13.1381	4.14275	0.771154	5.37215	7.78033e-08	1.77992e-06	Bacteria	Bacteroidota	Bacteroidia	Bacteroidales	Prevotellaceae	Prevotella_9	GDM
ASV24	33.5983	4.10407	0.791313	5.1864	2.14395e-07	4.32773e-06	Bacteria	Actinobacteriota	Actinobacteria	Bifidobacteriales	Bifidobacteriaceae	Bifidobacterium	GDM
ASV324	12.3913	4.0562	0.719616	5.63662	1.73423e-08	4.89488e-07	Bacteria	Actinobacteriota	Actinobacteria	Propionibacteriales	Propionibacteriaceae	Cutibacterium	GDM
ASV235	82.6891	4.05031	0.645113	6.27845	3.41955e-10	1.47652e-08	Bacteria	Firmicutes	Clostridia	Lachnospirales	Lachnospiraceae	Sellimonas	GDM
ASV339	12.3155	4.0471	0.784552	5.15849	2.48956e-07	4.88913e-06	Bacteria	Bacteroidota	Bacteroidia	Bacteroidales	Prevotellaceae	Paraprevotella	GDM
ASV46	580.425	4.03372	0.491244	8.21124	2.18913e-16	3.48125e-14	Bacteria	Firmicutes	Clostridia	Lachnospirales	Lachnospiraceae	Blautia	GDM
ASV926	12.1296	4.02455	0.769523	5.22992	1.69581e-07	3.48791e-06	Bacteria	Firmicutes	Clostridia	Oscillospirales	Oscillospiraceae	UCG-002	GDM
ASV366	25.7239	4.02133	0.756668	5.31452	1.06937e-07	2.34757e-06	Bacteria	Bacteroidota	Bacteroidia	Bacteroidales	Barnesiellaceae	Barnesiella	GDM
ASV524	12.103	4.02132	0.707292	5.68551	1.3042e-08	3.84769e-07	Bacteria	Firmicutes	Clostridia	Lachnospirales	Lachnospiraceae	Anaerostipes	GDM
ASV949	12.0703	4.01729	0.763735	5.26005	1.44015e-07	3.02145e-06	Bacteria	Firmicutes	Clostridia	Oscillospirales	Ruminococcaceae	Ruminococcus	GDM
ASV265	11.7884	3.9823	0.781909	5.09305	3.52351e-07	6.62054e-06	Bacteria	Actinobacteriota	Actinobacteria	Bifidobacteriales	Bifidobacteriaceae	Bifidobacterium	GDM
ASV334	61.9393	3.982	0.716231	5.55966	2.70294e-08	7.07759e-07	Bacteria	Firmicutes	Clostridia	Lachnospirales	Lachnospiraceae	Blautia	GDM
ASV11	2189.9	3.97434	0.672159	5.91279	3.36355e-09	1.15423e-07	Bacteria	Actinobacteriota	Actinobacteria	Bifidobacteriales	Bifidobacteriaceae	Bifidobacterium	GDM
ASV830	11.6113	3.95985	0.557624	7.1013	1.23586e-12	9.34432e-11	Bacteria	Firmicutes	Clostridia	Peptostreptococcales-Tissierellales	Anaerovoracaceae	[Eubacterium] brachy group	GDM
ASV962	11.3555	3.92682	0.746026	5.26365	1.4122e-07	2.98285e-06	Bacteria	Firmicutes	Clostridia	Lachnospirales	Lachnospiraceae	Blautia	GDM
ASV707	11.3314	3.92368	0.777704	5.04521	4.53024e-07	8.18204e-06	Bacteria	Actinobacteriota	Coriobacteriia	Coriobacteriales	Atopobiaceae	Atopobium	GDM
ASV217	45.7245	3.91411	0.659323	5.93656	2.9107e-09	1.0314e-07	Bacteria	Firmicutes	Clostridia	Lachnospirales	Lachnospiraceae	Roseburia	GDM
ASV278	11.1927	3.9054	0.739715	5.27961	1.29461e-07	2.78576e-06	Bacteria	Firmicutes	Clostridia	Clostridiales	Clostridiaceae	Clostridium sensu stricto 1	GDM
ASV434	11.0043	3.88017	0.787222	4.92894	8.26776e-07	1.38575e-05	Bacteria	Firmicutes	Clostridia	Oscillospirales	Ruminococcaceae	Ruminococcus	GDM
ASV261	10.9073	3.86702	0.72644	5.32325	1.01932e-07	2.24525e-06	Bacteria	Actinobacteriota	Actinobacteria	Bifidobacteriales	Bifidobacteriaceae	Bifidobacterium	GDM
ASV344	10.8938	3.86517	0.832419	4.6433	3.42894e-06	4.77503e-05	Bacteria	Firmicutes	Clostridia	Oscillospirales	Ruminococcaceae	CAG-352	GDM
ASV3	4305.02	3.86356	0.611164	6.32164	2.58805e-10	1.1479e-08	Bacteria	Actinobacteriota	Actinobacteria	Bifidobacteriales	Bifidobacteriaceae	Bifidobacterium	GDM
ASV1048	10.779	3.84948	0.749459	5.13635	2.80129e-07	5.40367e-06	Bacteria	Firmicutes	Negativicutes	Veillonellales-Selenomonadales	Veillonellaceae	Megasphaera	GDM
ASV1025	10.7295	3.84261	0.712522	5.39297	6.93038e-08	1.61379e-06	Bacteria	Firmicutes	Clostridia	Oscillospirales	Butyricicoccaceae	Butyricicoccus	GDM
ASV295	10.7088	3.83974	0.795732	4.82542	1.39711e-06	2.21634e-05	Bacteria	Firmicutes	Negativicutes	Veillonellales-Selenomonadales	Selenomonadaceae	Megamonas	GDM
ASV221	10.7086	3.83972	0.774302	4.95894	7.08791e-07	1.21294e-05	Bacteria	Proteobacteria	Gammaproteobacteria	Enterobacterales	Enterobacteriaceae	Klebsiella	GDM
ASV903	10.707	3.83949	0.704873	5.44707	5.12069e-08	1.23199e-06	Bacteria	Firmicutes	Clostridia	Lachnospirales	Lachnospiraceae	Blautia	GDM
ASV296	24.2429	3.80685	0.726048	5.24324	1.57777e-07	3.26574e-06	Bacteria	Bacteroidota	Bacteroidia	Bacteroidales	Bacteroidaceae	Bacteroides	GDM
ASV646	10.4296	3.80047	0.768586	4.94475	7.62416e-07	1.29452e-05	Bacteria	Actinobacteriota	Coriobacteriia	Coriobacteriales	Atopobiaceae	Atopobium	GDM
ASV1382	10.3957	3.79561	0.760668	4.98983	6.04321e-07	1.05359e-05	Bacteria	Firmicutes	Negativicutes	Veillonellales-Selenomonadales	Veillonellaceae	Veillonella	GDM
ASV315	10.3459	3.78859	0.750701	5.04674	4.49408e-07	8.13929e-06	Bacteria	Firmicutes	Negativicutes	Veillonellales-Selenomonadales	Veillonellaceae	Veillonella	GDM
ASV7	2642.07	3.78351	0.433846	8.72086	2.76089e-18	6.42894e-16	Bacteria	Firmicutes	Clostridia	Lachnospirales	Lachnospiraceae	Blautia	GDM
ASV720	10.2557	3.77544	0.768492	4.91279	8.97909e-07	1.48588e-05	Bacteria	Actinobacteriota	Actinobacteria	Bifidobacteriales	Bifidobacteriaceae	Gardnerella	GDM
ASV4	342.299	3.77301	0.729817	5.16979	2.34352e-07	4.63022e-06	Bacteria	Actinobacteriota	Actinobacteria	Bifidobacteriales	Bifidobacteriaceae	Bifidobacterium	GDM
ASV504	10.136	3.75797	0.736133	5.10502	3.30767e-07	6.26919e-06	Bacteria	Actinobacteriota	Actinobacteria	Corynebacteriales	Corynebacteriaceae	Corynebacterium	GDM
ASV502	10.0858	3.75054	0.720167	5.20788	1.91008e-07	3.87967e-06	Bacteria	Firmicutes	Negativicutes	Veillonellales-Selenomonadales	Selenomonadaceae	Megamonas	GDM
ASV485	9.93518	3.7282	0.754649	4.9403	7.80018e-07	1.31881e-05	Bacteria	Firmicutes	Clostridia	Oscillospirales	Ruminococcaceae	Ruminococcus	GDM
ASV723	12.9989	3.72294	0.642759	5.79212	6.95023e-09	2.16821e-07	Bacteria	Firmicutes	Clostridia	Oscillospirales	Oscillospiraceae	NA	GDM
ASV248	76.2986	3.71262	0.573883	6.46929	9.8463e-11	4.9006e-09	Bacteria	Firmicutes	Clostridia	Lachnospirales	Lachnospiraceae	[Eubacterium] hallii group	GDM
ASV1159	9.83185	3.71255	0.737519	5.03383	4.80768e-07	8.54116e-06	Bacteria	Firmicutes	Clostridia	Lachnospirales	Lachnospiraceae	Lachnoclostridium	GDM
ASV738	9.75945	3.7016	0.762069	4.8573	1.18998e-06	1.93483e-05	Bacteria	Firmicutes	Clostridia	Peptostreptococcales-Tissierellales	Family XI	Parvimonas	GDM
ASV999	9.74432	3.69926	0.734682	5.03519	4.77386e-07	8.50426e-06	Bacteria	Desulfobacterota	Desulfovibrionia	Desulfovibrionales	Desulfovibrionaceae	Desulfovibrio	GDM
ASV1102	9.68803	3.69061	0.691044	5.34063	9.2623e-08	2.05409e-06	Bacteria	Firmicutes	Clostridia	Oscillospirales	Butyricicoccaceae	Butyricicoccus	GDM
ASV677	17.7492	3.65603	0.718837	5.08604	3.65614e-07	6.79147e-06	Bacteria	Firmicutes	Clostridia	Lachnospirales	Lachnospiraceae	Lachnoclostridium	GDM
ASV1009	9.31773	3.63244	0.679505	5.34571	9.00619e-08	2.0077e-06	Bacteria	Firmicutes	Clostridia	Lachnospirales	Lachnospiraceae	Shuttleworthia	GDM
ASV716	9.13863	3.60347	0.744697	4.83884	1.30596e-06	2.08187e-05	Bacteria	Bacteroidota	Bacteroidia	Bacteroidales	Bacteroidaceae	Bacteroides	GDM
ASV1210	9.13422	3.60278	0.727917	4.94943	7.44298e-07	1.27037e-05	Bacteria	Firmicutes	Clostridia	Lachnospirales	Lachnospiraceae	NA	GDM
ASV950	9.11709	3.59996	0.743594	4.84129	1.28996e-06	2.07156e-05	Bacteria	Firmicutes	Clostridia	Lachnospirales	Lachnospiraceae	Blautia	GDM
ASV548	10.1926	3.59124	0.716197	5.01432	5.32219e-07	9.40398e-06	Bacteria	Bacteroidota	Bacteroidia	Bacteroidales	Bacteroidaceae	Bacteroides	GDM
ASV935	9.00258	3.58105	0.727585	4.92182	8.57415e-07	1.42611e-05	Bacteria	Firmicutes	Clostridia	Oscillospirales	[Eubacterium] coprostanoligenes group	NA	GDM
ASV746	16.8553	3.57887	0.635726	5.62958	1.80648e-08	5.06258e-07	Bacteria	Firmicutes	Clostridia	Lachnospirales	Lachnospiraceae	NA	GDM
ASV840	8.93389	3.56966	0.73747	4.84041	1.29574e-06	2.07573e-05	Bacteria	Firmicutes	Negativicutes	Veillonellales-Selenomonadales	Selenomonadaceae	Mitsuokella	GDM
ASV488	8.92152	3.56754	0.705167	5.05914	4.21156e-07	7.67022e-06	Bacteria	Firmicutes	Bacilli	Erysipelotrichales	Erysipelotrichaceae	Faecalicoccus	GDM
ASV152	8.9182	3.567	0.77236	4.61832	3.86867e-06	5.28799e-05	Bacteria	Firmicutes	Bacilli	Lactobacillales	Lactobacillaceae	Lactobacillus	GDM
ASV424	28.5819	3.55092	0.729864	4.86518	1.14354e-06	1.86396e-05	Bacteria	Firmicutes	Clostridia	Oscillospirales	Ruminococcaceae	Ruminococcus	GDM
ASV361	8.78664	3.54474	0.766375	4.62533	3.73994e-06	5.15527e-05	Bacteria	Firmicutes	Clostridia	Oscillospirales	Ruminococcaceae	Faecalibacterium	GDM
ASV410	8.72459	3.53415	0.744294	4.74833	2.05105e-06	3.08842e-05	Bacteria	Bacteroidota	Bacteroidia	Bacteroidales	Prevotellaceae	Prevotella_9	GDM
ASV742	8.7215	3.53364	0.746997	4.73046	2.2401e-06	3.31189e-05	Bacteria	Firmicutes	Clostridia	Lachnospirales	Lachnospiraceae	Anaerostipes	GDM
ASV568	8.68438	3.52724	0.738214	4.77808	1.76978e-06	2.72145e-05	Bacteria	Bacteroidota	Bacteroidia	Bacteroidales	Bacteroidaceae	Bacteroides	GDM
ASV975	8.5496	3.50381	0.75024	4.67025	3.00838e-06	4.27334e-05	Bacteria	Firmicutes	Negativicutes	Veillonellales-Selenomonadales	Veillonellaceae	Megasphaera	GDM
